# Supplementary material for: Blood-borne infections and pregnancies among women attending a sexual violence assistance center in Brazil: A 10-year retrospective study
Source: PLoS One. 2023 Feb 15;18(2):e0280419. doi: 10.1371/journal.pone.0280419 (PMC9931088; doi:10.1371/journal.pone.0280419)
Supplement: S1 Data — (XLSX) [file pone.0280419.s001.xlsx]

## Sheet: PAVIVIS >12
AGE	GENDER	SKIN COLOUR	STATUS	SCHOOLING	SEXOR	GEID	PREGNANT	CHILDREN	NABE	NAPRO	ATSEX	IDCOIT	NPAR	CONT	DRUG USE	ESPA	ENFO	OBCO	OBPC	SUBQ	MEDI	ARFO	AMEA	VISEX	LEGABO	PAG	1VDRL	1HBSAG	1HCV	1HIV	1BHCG	2VDRL	2HBSAG	2HCV	2HIV	2BHCG	VAGINAL CITOLOGY	VAGINAL MICROBIOTA
37	F	W	D	NI	Heterossexual	CIS	N	2	0	0	Y	13	0	Y	N									RAPE	N	NI											Normal	Bacillus
29	F	BR	S	MS	Heterossexual	CIS	N	0	0	0	N	0	0	N	N									RAPE	Y	NI	NG	NG	NG	NG	NG	NG	NG	NG	NG	POS	ND	ND
30	F	W	S	C	Heterossexual	CIS	N	0	0	0	Y	24	0	N	N	N	N	N	N	N	N	Y	Y	RAPE	Y	U	NG	NG	NG	NG	NG	NG	NG	NG	NG	POS	Normal	Bacillus
19	F	B	M	MS	Heterossexual	CIS	N	0	0	0	Y	15	1	N	N	N	N	N	N	N	N	Y	Y	RAPE	N	U	NG	NG	NG	NG	NG	NG	NG	NG	NG	POS	Normal	ND
17	F	BR	S	HS	Heterossexual	CIS	N	0	0	0	NI	0	0	N	N	N	N	N	N	N	N	Y	Y	RAPE	Y	U	NG	NG	NG	NG	NG	NG	NG	NG	NG	POS	Normal	Gardnerella/mobiluncus
32	F	W	S	HS	Heterossexual	CIS	N	5	0	0	Y	0	2	N	NI	N		N	N	N	N	Y	Y	RAPE	DN	U	NG	NG	NG	NG	NG	NG	NG	NG	NG	POS	ND	ND
23	F	W	S	C	Heterossexual	CIS	N	0	0	0	Y	21	0	N	N	N	N	N	N	N	Y	N	Y	RAPE	N	U	NG	NG	NG	NG	NG	NG	NG	NG	NG	POS	Normal	Lactobacilos
21	F	BR	S	HS	Heterossexual	CIS	N	0	1	0	Y	19	0	NI	NI	N	N	N	Y	N	N	N	Y	RAPE	N	KR	NG	NG	NG	NG	NG	NG	NG	NG	NG	NG	ND	ND
22	F	BR	S	C	Heterossexual	CIS	N	0	0	0	Y	18	0	N	A	N	N	N	N	N	Y	N	N	RAPE	N	U	NG	NG	NG	NG	NG	NG	NG	NG	NG	NG	Normal	Lactobacilos
22	F	BR	S	C	Heterossexual	CIS	N	0	0	0	Y	15	0	Y	N	N	N	N	N	N	N	Y	Y	RAPE	N	U	NG	NG	NG	NG	NG	NG	NG	NG	NG	NG	Normal	Gardnerella/mobiluncus
23	F	BR	S	NI	Heterossexual	CIS	N	0	0	0	N	0	0	N	NI	N	N	N	N	N	N	Y	Y	RAPE	N	U	NG	NG	NG	NG	NG	NG	NG	NG	NG	NG	Normal	Bacillus
15	F	BR	S	MS	Heterossexual	CIS	N	0	0	0	N	0	0	N	N	N	N	N	N	N	N	N	N	SVS	N	SF					NG					POS	ND	ND
24	F	W	S	HS	Heterossexual	CIS	N	0	0	0	Y	0	1	Y	NI	N	N	N	Y	N	N	N	Y	RAPE	N	U	NG	NG	NG	NG	NG	NG	NG	NG	NG	NG	ND	ND
22	F	W	S	HS	Heterossexual	CIS	N	0	0	0	Y	19	0	NI	NI	N	N	N	N	N	N	Y	Y	RAPE	N	U	NG	NG	NG	NG	NG	NG	NG	NG	NG	NG	ND	ND
26	F	B	S	NI	Heterossexual	CIS	N	0	0	0	Y	0	0	Y	N	N	N	N	N	N	N	Y	Y	RAPE	N	U	NG	NG	NG	NG	NG	NG	NG	NG	NG	NG	ND	ND
14	F	B	S	MS	Heterossexual	CIS	N	0	0	0	N	0	0	N	N	N	N	N	N	N	N	Y	Y	RAPE	N	U	NG	NG	NG	NG	NG	NG	NG	NG	NG	NG	Normal	Gardnerella/mobiluncus
38	F	B	W	MS	Heterossexual	CIS	N	0	0	0	Y	0	0	N	N	N	N	N	N	N	N	Y	Y	RAPE	Y	U	NG	NG	NG	NG	NG	NG	NG	NG	NG	POS	ND	ND
23	F	BR	S	MS	Heterossexual	CIS	N	0	0	0	Y	0	0	N	NI	N	N	N	N	N	N	Y	Y	RAPE	NI	U											ND	ND
25	F	W	M	HS	Heterossexual	CIS	N	0	0	0	Y	0	0	Y	N	N	N	N	Y	N	N	N	Y	RAPE	NI	U	NG	NG	NG	NG	NG	NG	NG	NG	NG	NG	ND	ND
20	F	W	S	MS	Heterossexual	CIS	N	0	0	0	NI	0	0	Y	N	N	N	N	N	N	N	Y	Y	RAPE	N	U	NG	NG	NG	NG	NG	NG	NG	NG	NG	NG	ND	ND
21	F	BR	S	HS	Heterossexual	CIS	N	1	0	0	Y	17	1	N	N	N	N	N	Y	N	N	N	Y	RAPE	N	U	NG	NG	NG	NG	NG	NG	NG	NG	NG	POS	ND	ND
19	F	B	S	NI	Heterossexual	CIS	N	0	0	0	Y	15	1	Y	NI	N	N	N	N	N	N	Y	Y	RAPE	N	U	NG	NG	NG	NG	NG	NG	NG	NG	NG	NG	ND	ND
50	F	BR	W	C	Heterossexual	CIS	N	3	0	0	Y	15	1	N	N	N	N	N	N	N	N	Y	Y	RAPE	NI	U	NG	NG	NG	NG	NG	NG	NG	NG	NG	NG	Normal	Gardnerella/mobiluncus
34	F	BR	S	HS	Heterossexual	CIS	N	0	0	0	Y	0	1	Y	N	N	N	N	N	N	N	N	Y	RAPE	N	H	NG	NG	NG	NG	NG	NG	NG	NG	NG	POS	ND	ND
26	F	W	S	C	Heterossexual	CIS	N	0	0	0	Y	21	0	N	N	N	N	N	N	N	N	Y	Y	RAPE	Y	U					NG					POS	ND	ND
12	F	NI	S	MS	Heterossexual	CIS	N	0	0	0	N	0	0	N	N	N	N	N	N	N	N	N	N	RAPE	DN	SF											ND	ND
22	F	BR	S	NI	Heterossexual	CIS	N	0	0	0	Y	19	1	Y	NI	N	N	N	N	N	N	N	Y	RAPE	N	BF	NG	NG	NG	NG	NG	NG	NG	NG	NG	NG	ND	ND
22	F	W	M	HS	Heterossexual	CIS	N	0	0	0	Y	17	1	N	N	N	N	N	Y	N	N	N	Y	RAPE	N	U	NG	NG	NG	NG	NG	NG	NG	NG	NG	NG	ND	ND
32	F	W	S	HS	Heterossexual	CIS	N	0	0	0	Y	0	0	N	A	N	N	N	N	N	N	N	Y	RAPE	N	KR	NG	NG	NG	NG	NG	NG	NG	NG	NG	POS	ND	ND
36	F	W	S	HS	Heterossexual	CIS	N	2	0	0	Y	19	0	N	N	N	N	N	N	N	N	N	Y	RAPE	N	U	NG	NG	NG	NG	NG	NG	NG	NG	NG	POS	Normal	Bacillus
30	F	W	S	MS	Heterossexual	CIS	N	2	0	0	Y	0	0	Y	CM	N	N	N	N	N	N	Y	Y	RAPE	N	KR											ND	ND
25	F	W	M	NI	Heterossexual	CIS	N	0	0	0	Y	17	0	Y	NI	N	N	N	Y	N	N	N	Y	RAPE	N	U	NG	NG	NG	NG	NG	NG	NG	NG	NG	NG	Normal	Gardnerella/mobiluncus
23	F	W	S	I	Heterossexual	CIS	NI	0	0	0	Y	0	0	N	NI	N	N	N	N	N	N		N	RAPE	NI	NI	NG	NG	NG	NG	NG	NG	NG	NG	NG	NG	ND	ND
21	F	W	S	HS	Heterossexual	CIS	N	0	0	0	Y	0	0	N	N	N	N	N	N	N	N	Y	Y	RAPE	N	U	NG	NG	NG	NG	NG	NG	NG	NG	NG	NG	Normal	Bacillus
23	F	W	NI	NI	Heterossexual	TRANS	N	0	0	0	NI	0	0	NI	NI									RAPE	NI	NI	NG	NG	NG	NG	NG	NG	NG	NG	NG	NG	ND	ND
28	F	W	S	C	Heterossexual	CIS	N	0	0	0	Y	20	0	N	NI	N	N	N	N	N	N	Y	Y	RAPE	N	U	NG	NG	NG	NG	NG	NG	NG	NG	NG	NG	Normal	Trichomonas vaginalis
14	F	W	S	MS	Heterossexual	CIS	N	0	0	0	N	0	0	N	NI	N	N	N	N	N	N	N	N	RAPE	NI	U	NG	NG	NG	NG	NG	NG	NG	NG	NG	NG	ASC-US	Lactobacilos
23	F	BR	S	MS	Heterossexual	CIS	N	0	0	0	Y	0	0	N	N	N	N	N	Y	N	N	N	Y	RAPE	N	U	NG	NG	NG	NG	NG	NG	NG	NG	NG	NG	ND	ND
53	F	W	D	NI	Heterossexual	CIS	N	0	0	0	Y	0	0	N	A	N	N	N	N	N	N	N	Y	RAPE	NI	KR	NG	NG	NG	NG	NG	NG	NG	NG	NG	NG	ND	ND
38	F	W	S	C	Heterossexual	CIS	N	0	0	0	Y	21	0	N	N	N	N	N	N	N	N	Y	Y	RAPE	N	U	NG	NG	NG	NG	NG	NG	NG	NG	NG	NG	ND	ND
25	F	W	S	HS	Heterossexual	CIS	N	0	0	0	Y	0	0	Y	N	N	N	N	N	N	N	N	Y	RAPE	N	U											ND	ND
15	F	BR	S	ES	Heterossexual	CIS	N	0	0	0	N	0	0	N	N									SVS	NI	NI											ND	ND
21	F	W	S	MS	Heterossexual	CIS	N	0	0	0	N	0	0	N	T	N	N	N	N	N	N	Y	Y	RAPE	N	U	NG	NG	NG	NG	NG	NG	NG	NG	NG	NG	ND	ND
14	F	W	S	MS	Heterossexual	CIS	N	0	0	0	N	0	0	N	N	N	N	N	N	N	N	N	Y	RAPE	N	KR											ND	ND
19	F	BR	S	MS	Heterossexual	CIS	N	0	0	0	NI	0	0	N	N								Y	RAPE	N	U	NG	NG	NG	NG	NG	NG	NG	NG	NG	NG	ND	ND
19	F	W	S	C	Heterossexual	CIS	N	0	0	0	Y	16	0	Y	A	N	N				Y		N	RAPE	N	KR	NG	NG	NG	NG	NG	NG	NG	NG	NG	NG	ND	ND
13	F	BR	S	MS	Heterossexual	CIS	N	0	0	0	N	0	0	N	N	N	N	N	N	N	N	N	Y	RAPE	N	KR											ND	ND
14	F	W	S	MS	Heterossexual	CIS	N	0	0	0	Y	0	0	N	N	N	N	N	N	N	N	N	N	RAPE	N	KR											ND	ND
13	F	W	S	ES	Heterossexual	CIS	N	0	0	0	Y	12	0	N	ID	N	N	N	N	N	N	N	N	SVS	N	NI											Normal	Gardnerella/mobiluncus
20	F	W	S	C	Heterossexual	CIS	N	0	0	0	N	0	0	N	N	N	N	N	N	N	N	Y	Y	RAPE	N	U	NG	NG	NG	NG	NG	NG	NG	NG	NG	NG	Normal	Lactobacilos
18	F	W	S	C	Heterossexual	CIS	N	0	0	0	Y	0	0	N	N	N	N	N	N	N	N	Y	Y	RAPE	N	U											ND	ND
15	F	W	S	HS	Heterossexual	CIS	N	0	0	0	N	0	0	N	NI	N	N	N	N	N	N	Y	Y	RAPE	N	U	NG	NG	NG	NG	NG	NG	NG	NG	NG	NG	ND	ND
28	F	W	D	NI	Heterossexual	CIS	N	0	0	0	Y	13	0	N	CM	N	N	N	N	N	Y			SVS	N	U											ND	ND
17	F	BR	S	HS	Heterossexual	CIS	N	0	0	0	N	0	0	N	N	N	N	N	N	N	N	N	Y	RAPE	N	F	NG	NG	NG	NG	NG	NG	NG	NG	NG	NG	ND	ND
50	F	W	M	NI	Heterossexual	CIS	N	0	0	0	Y	0	0	N	N	N	N	N	N	N	N	N	Y	RAPE	N	U											ND	ND
20	F	W	S	HS	Heterossexual	CIS	N	0	0	0	N	0	0	N	N	N	N	N	Y	N	N	N	Y	RAPE	DN	U	NG	NG	NG	NG	NG	NG	NG	NG	NG	POS	ND	ND
21	F	B	S	MS	Heterossexual	CIS	N	0	0	0	Y	0	0	N	ID	Y	N	N	N	N	N	N	Y	RAPE	N	KR											ND	ND
34	F	B	S	MS	Heterossexual	CIS	N	0	0	0	Y	0	0	N	N	N	N	N	Y	N	N	N	Y	RAPE	Y	U	NG	NG	NG	NG	NG	NG	NG	NG	NG	POS	ND	ND
19	F	W	S	HS	Heterossexual	CIS	N	0	0	0	Y	0	0	N	NI	N	N	N	N	N	N	Y	Y	RAPE	DN	U	NG	NG	NG	NG	NG	NG	NG	NG	NG	POS	ND	ND
25	F	W	S	HS	Heterossexual	CIS	N	0	0	0	Y	0	0	N	N									RAPE	N	NI	NG	NG	NG	NG	NG	NG	NG	NG	NG	NG	ND	ND
13	F	B	S	MS	Heterossexual	CIS	N	0	0	0	N	0	0	N	N	N	N	N	N	N	N	N	Y	RAPE	N	KR	NG	NG	NG	NG	NG	NG	NG	NG	NG	NG	Normal	Lactobacilos
23	F	W	S	SP	Heterossexual	CIS	N	0	0	0	N	0	0	N	N									RAPE	N	KR	NG	NG	NG	NG	NG	NG	NG	NG	NG	NG	ND	ND
49	F	W	D	I	Heterossexual	CIS	N	3	1	0	Y	20	0	N	A	N	N	N	N	N	N	N	Y	RAPE	N	KR	NG	NG	NG	NG	NG	NG	NG	NG	NG	NG	ND	ND
39	F	W	NI	NI	Heterossexual	CIS	N	0	0	0	NI	0	0	NI	N									RAPE	N	KR											ND	ND
48	F	W	D	HS	Heterossexual	CIS	N	2	0	0	Y	26	2	Y	N	N	N	N	N	N	N	Y	Y	RAPE	N	U	NG	NG	NG	NG	NG	NG	NG	NG	NG	NG	ND	ND
16	F	W	S	HS	Heterossexual	CIS	N	1	0	0	Y	12	3	Y	N	N	N	N	N	N	N	N	Y	RAPE	N	KR	NG	NG	NG	NG	NG	NG	NG	NG	NG	POS	ND	ND
27	F	W	M	HS	Heterossexual	CIS	N	1	0	0	Y	21	1	N	NI	N	N	N	N	N	N	Y	Y	RAPE	N	U	NG	NG	NG	NG	NG	NG	NG	NG	NG	NG	Normal	Lactobacilos
18	F	B	S	C	Heterossexual	CIS	N	0	0	0	N	0	0	N	N	N	N	N	N	N	N	Y	Y	RAPE	N	U	NG	NG	NG	NG	NG	NG	NG	NG	NG	NG	Normal	Gardnerella/mobiluncus
16	F	BR	S	HS	Heterossexual	CIS	N	0	0	0	N	0	0	N	N	N	N	N	N	N	N	N	N	RAPE	S	BF	NG	NG	NG	NG	NG	NG	NG	NG	NG	POS	ND	ND
16	F	BR	S	MS	Heterossexual	CIS	N	0	0	0	N	0	0	NI	N	N	N	N	N	N	N	N	Y	SVS	N	U	NG	NG	NG	NG	NG	NG	NG	NG	NG	NG	ND	ND
12	F	W	S	MS	Heterossexual	CIS	N	0	0	0	N	0	0	N	N	N	N	N	N	N	N	N	Y	RAPE	Y	KR										POS	ND	ND
16	F	BR	M	HS	Heterossexual	CIS	N	0	0	0	NI	0	0	NI	NI	N	N	N	N	N	N	N	Y	RAPE	N	KR											ND	ND
22	F	W	S	HS	Heterossexual	CIS	N	0	0	0	N	0	0	NI	N	N	N	N	Y	N	N	N	Y	RAPE	Y	U										POS	ND	ND
29	F	NI	NI	NI	Heterossexual	CIS	NI	0	0	0	NI	0	0	NI	CM	Y	N	Y	Y	N	N	N	Y	RAPE	N	U	NG	NG	NG	NG	NG	NG	NG	NG	NG	NG	ND	ND
35	F	BR	S	NI	Heterossexual	CIS	N	4	0	0	Y	16	3	NI	N	N	N	N	N	N	N	Y	Y	RAPE	N	U	NG	NG	NG	NG	NG	NG	NG	NG	NG	NG	ND	ND
24	F	W	S	C	Heterossexual	CIS	N	0	0	0	Y	0	0	N	NI	N	N	N	N	N	N	N	Y	RAPE	DN	U											ND	ND
18	F	BR	S	HS	Heterossexual	CIS	N	0	0	0	N	0	0	N	N	N	N	N	N	N	N	N	Y	RAPE	N	KR	NG	NG	NG	NG	NG	NG	NG	NG	NG	NG	ND	ND
37	F	NI	M	MS	Heterossexual	CIS	N	1	0	0	Y	0	0	N	NI	N	N	N	Y	N	N	N	Y	RAPE	N	EH	NG	NG	NG	NG	NG	NG	NG	NG	NG	NG	ND	ND
26	F	BR	W	MS	Heterossexual	CIS	N	2	0	0	Y	18	0	N	N	N	N	N	N	N	N	N	Y	RAPE	Y	U	NG	NG	NG	NG	NG	NG	NG	NG	NG	POS	Normal	Bacillus
14	F	BR	S	MS	Heterossexual	CIS	N	0	0	0	N	0	0	N	NI	N	N	N	N	N	N	Y	Y	RAPE	N	U	NG	NG	NG	NG	NG	NG	NG	NG	NG	NG	ND	ND
19	F	W	S	MS	Heterossexual	CIS	N	0	0	0	NI	0	0	NI	N	N	N	N	Y	N	N	N	N	RAPE	N	U	NG	NG	NG	NG	NG	NG	NG	NG	NG	NG	ND	ND
40	F	W	D	HS	Heterossexual	CIS	N	2	1	0	Y	16	0	Y	N	N	N	N	N	N	N	N	N	RAPE	N	H	NG	NG	NG	NG	NG	NG	NG	NG	NG	NG	ND	ND
42	F	B	M	NI	Heterossexual	CIS	N	1	0	0	Y	23	0	Y	N	N	N	N	N	N	N	N	Y	RAPE	N	U	NG	NG	NG	NG	NG	NG	NG	NG	NG	NG	Normal	Bacillus
14	F	W	S	MS	Heterossexual	CIS	N	0	0	0	NI	0	0	NI	NI	N	N	N	N	N	N	N	Y	LA	N	U	NG	NG	NG	NG	NG	NG	NG	NG	NG	NG	ND	ND
15	F	W	S	MS	Heterossexual	CIS	N	0	0	0	Y	13	0	N	NI	N	N	N	N	N	Y	N	N	RAPE	N	KR	NG	NG	NG	NG	NG	NG	NG	NG	NG	NG	Normal	Lactobacilos
45	F	W	W	C	Heterossexual	CIS	N	1	0	0	Y	0	0	N	NI	N	N	N	N	N	N	N	Y	RAPE	N	U	NG	NG	NG	NG	NG	NG	NG	NG	NG	NG	ND	ND
12	F	BR	S	MS	Heterossexual	CIS	N	0	0	0	N	0	0	N	NI	N	N	N	N	N	N	Y	Y	RAPE	N	U											ND	ND
51	F	BR	D	ES	Heterossexual	CIS	N	1	0	0	Y	0	0	N	N	Y	N	N	Y	N	N	N	Y	RAPE	N	U											ND	ND
16	F	W	S	HS	Heterossexual	CIS	N	0	0	0	NI	0	0	N	NI	N	N	N	N	N	N	N	Y	RAPE	N	F											ND	ND
13	F	W	S	ES	Heterossexual	CIS	N	0	0	0	NI	0	0	NI	NI	N	N	N	N	N	N	N	Y	RAPE	N	KR											ND	ND
13	F	W	S	MS	Heterossexual	CIS	N	0	0	0	N	0	0	NI	N	N	N	N	N	N	N	N	N	RAPE	N	BF	NG	NG	NG	NG	NG	NG	NG	NG	NG	NG	ND	ND
15	F	NI	S	MS	Heterossexual	CIS	N	0	0	0	NI	0	0	N	N	N	N	N	N	N	N	N	Y	RAPE	N	KR	NG	NG	NG	NG	NG	NG	NG	NG	NG	NG	ND	ND
18	F	NI	S	HS	Heterossexual	CIS	N	1	0	0	Y	14	1	N	N	N	N	N	N	N	N	Y	Y	RAPE	N	U	NG	NG	NG	NG	NG	NG	NG	NG	NG	NG	ND	ND
35	F	W	M	HS	Heterossexual	CIS	N	2	0	0	Y	18	0	N	N	N	N	N	N	N	N	Y	Y	RAPE	Y	U	NG	NG	NG	NG	NG	NG	NG	NG	NG	POS	ND	ND
24	F	B	S	C	Heterossexual	CIS	N	0	0	0	NI	0	0	N	CM	N	N	N	N	N	N	N	N	RAPE	N	KR	NG	NG	NG	NG	NG	NG	NG	NG	NG	NG	ND	ND
52	F	W	M	MS	Heterossexual	CIS	N	3	2	0	Y	19	7	N	N	N	N	N	Y	N	N	N	Y	RAPE	N	U	NG	NG	NG	NG	NG	NG	NG	NG	NG	NG	Normal	Não identificada
22	F	W	S	C	Heterossexual	CIS	N	0	0	0	Y	15	5	Y	NI	N	N	N	N	N	N	Y	Y	RAPE	N	U	NG	NG	NG	NG	NG	NG	NG	NG	NG	NG	ND	ND
13	F	BR	S	MS	Heterossexual	CIS	N	0	0	0	N	0	0	N	NI	N	N	N	Y	N	N	N	Y	RAPE	N	U	NG	NG	NG	NG	NG	NG	NG	NG	NG	NG	Normal	Bacillus
39	F	W	D	HS	Heterossexual	CIS	N	2	0	0	Y	0	0	Y	NI	N	N	N	N	N	N	Y	Y	RAPE	N	U											ND	ND
13	F	W	S	SP	Heterossexual	CIS	N	0	0	0	N	0	0	NI	CM	N	N	N	N	N	N	N	N	RAPE	N	SF											ND	ND
13	F	W	S	MS	Heterossexual	CIS	N	0	0	0	Y	13	1	Y	NI	N	N	N	N	N	N	N	Y	RAPE	N	KR											ND	ND
12	F	BR	S	MS	Heterossexual	CIS	N	0	0	0	N	0	0	N	N	N	N	N	N	N	N	N	N	RAPE	N	KR	NG	NG	NG	NG	NG	NG	NG	NG	NG	NG	Normal	Lactobacilos
42	F	BR	D	MS	Heterossexual	CIS	N	0	0	0	Y	0	0	N	N	Y	N	N	N	N	N	N	Y	RAPE	N	BF											ND	ND
33	F	B	S	C	Heterossexual	CIS	N	0	0	0	Y	0	0	Y	NI	N	N	N	N	N	N	N	Y	RAPE	N	U											ND	ND
32	F	BR	M	C	Heterossexual	CIS	N	0	0	0	Y	0	0	Y	N									RAPE	N	NI											ND	ND
28	F	W	D	MS	Heterossexual	CIS	N	0	0	0	Y	0	0	N	N	N	N	N	N	N	N	N	Y	RAPE	Y	U										POS	ND	ND
26	F	BR	S	HS	Heterossexual	CIS	N	0	0	0	Y	0	0	Y	N	N	N	N	N	N	N	N	Y	RAPE	N	U											ND	ND
24	F	W	S	C	Heterossexual	CIS	N	0	0	0	Y	0	0	N	N	N	N	N	N	N	Y	N	Y	RAPE	N	U	NG	NG	NG	NG	NG	NG	NG	NG	NG	NG	ND	ND
25	F	BR	M	ES	Heterossexual	CIS	N	1	0	0	Y	0	0	Y	N	N	N	N	N	N	N	Y	Y	RAPE	N	U	NG	NG	NG	NG	NG	NG	NG	NG	NG	NG	ND	ND
30	F	W	M	HS	Heterossexual	CIS	N	2	0	0	Y	15	0	N	N	N	N	N	N	N	N	Y	Y	RAPE	N	U	NG	NG	NG	NG	NG	NG	NG	NG	NG	NG	Normal	Lactobacilos
23	F	W	M	HS	Heterossexual	CIS	N	1	0	0	Y	17	0	Y	NI	N	N	N	N	N	N	Y	Y	RAPE	N	U	NG	NG	NG	NG	NG	NG	NG	NG	NG	NG	ND	ND
14	F	BR	S	MS	Heterossexual	CIS	N	0	0	0	Y	0	0	N	N	N	N	N	N	N	N	N	N	S	Y	IR	NG	NG	NG	NG	NG	NG	NG	NG	NG	POS	ND	ND
14	F	BR	S	MS	Heterossexual	CIS	N	0	0	0	N	0	0	N	N	N	N	N	N	N	N	N	Y	RAPE	N	U	NG	NG	NG	NG	NG	NG	NG	NG	NG	NG	ND	ND
29	F	BR	S	HS	Heterossexual	CIS	N	1	0	0	Y	19	10	N	NI	N	N	N	N	N	N	N	Y	RAPE	N	U											ND	ND
48	F	BR	D	MS	Heterossexual	CIS	N	3	0	0	Y	16	3	NI	CM									RAPE	N	NI											ND	ND
27	F	B	NI	C	Heterossexual	CIS	N	0	0	0	Y	0	0	Y	N	N	N	N	N	N	N		Y	RAPE	N	U	NG	NG	NG	NG	NG	NG	NG	NG	NG	NG	ND	ND
18	F	BR	S	MS	Heterossexual	CIS	N	0	0	0	NI	0	0	N	N	N	N	N	Y	N	N	N	Y	RAPE	N	KR											ND	ND
14	F	W	S	NI	Heterossexual	CIS	N	0	0	0	N	0	0	N	NI								Y	RAPE	N	SF											ND	ND
25	F	BR	S	HS	Heterossexual	CIS	N	0	0	0	Y	19	3	NI	NI								Y	RAPE	N	U	NG	NG	NG	NG	NG	NG	NG	NG	NG	NG	ND	ND
13	F	BR	S	ES	Heterossexual	CIS	N	0	0	0	Y	8	0	N	N	N	N	N	N	N	N	N	N	RAPE	N	KR	NG	NG	NG	NG	NG	NG	POS	NG	NG	NG	Normal	Lactobacilos
20	F	W	S	HS	Heterossexual	CIS	N	1	0	0	Y	17	0	N	N	N	N	N	Y	N	N	N	Y	RAPE	N	U	NG	NG	NG	NG	NG	NG	NG	NG	NG	NG	Normal	Lactobacilos
16	F	W	S	HS	Heterossexual	CIS	N	0	0	0	N	0	0	N	NI	N	N	N	Y	N	N	N	Y	RAPE	N	KR	NG	NG	NG	NG	NG	NG	NG	NG	NG	NG	ND	ND
29	F	BR	M	NI	Heterossexual	CIS	N	2	0	0	Y	16	4	N	NI	N	N	N	N	N	N	N	Y	RAPE	N	U	NG	NG	NG	NG	NG	NG	NG	NG	NG	NG	ND	ND
43	F	W	M	MS	Heterossexual	CIS	N	3	0	0	Y	18	2	Y	N	N	N	N	N	N	N	Y	Y	RAPE	N	U	NG	NG	NG	NG	NG	NG	NG	NG	NG	NG	ND	ND
13	F	W	S	MS	Heterossexual	CIS	N	0	0	0	N	0	0	N	A	N	N	N	N	N	N	N	Y	RAPE	DN	U	NG	NG	NG	NG	NG	NG	NG	NG	NG	POS	ND	ND
14	F	BR	S	MS	Heterossexual	CIS	N	0	0	0	Y	13	0	N	NI	N	N	N	N	N	N	N	Y	RAPE	N	EBF	NG	NG	NG	NG	NG	NG	NG	NG	NG	NG	ND	ND
47	F	BR	D	C	Heterossexual	CIS	N	0	0	0	Y	0	0	N	NI									RAPE	N	KR											ND	ND
34	F	BR	S	HS	Heterossexual	CIS	N	0	0	0	Y	33	0	N	N	N	N	N	N	N	N	Y	Y	RAPE	N	U											ND	ND
14	F	BR	S	MS	Heterossexual	CIS	N	0	0	0	Y	14	0	Y	N	N	N	N	Y	N	N	N	Y	RAPE	N	IR	NG	NG	NG	NG	NG	NG	NG	NG	NG	NG	Normal	Lactobacilos
24	F	BR	D	MS	Heterossexual	CIS	N	0	0	0	Y	0	0	N	N	N	N	N	N	N	N	N	Y	RAPE	N	U											ND	ND
24	F	W	S	HS	Heterossexual	CIS	N	0	0	0	Y	0	0	N	N	N	N	N	N	N	N	N	Y	RAPE	N	U	NG	NG	NG	NG	NG	NG	NG	NG	NG	NG	ND	ND
16	F	W	S	HS	Heterossexual	CIS	N	0	0	0	N	0	0	N	N	N	N	N	N	N	N	N	N	RAPE	DN	SF	NG	NG	NG	NG	NG	NG	NG	NG	NG	POS	Normal	Bacillus
19	F	W	S	HS	Heterossexual	CIS	N	0	0	0	Y	0	0	Y	N	N	N	N	Y	N	N	N	Y	RAPE	N	U	NG	NG	NG	NG	NG	NG	NG	NG	NG	NG	ND	ND
13	F	BR	S	MS	Heterossexual	CIS	N	0	0	0	N	0	0	N	N	N	N	N	N	N	N	N	N	RAPE	Y	NI	NG	NG	NG	NG	NG	NG	NG	NG	NG	POS	ND	ND
22	F	W	S	HS	Heterossexual	CIS	N	0	0	0	N	0	0	N	N	N	N	Y	N	N	N	N	Y	RAPE	N	U	NG	NG	NG	NG	NG	NG	NG	NG	NG	NG	Normal	Lactobacilos
39	F	W	D	MS	Heterossexual	CIS	N	3	1	0	Y	16	0	Y	A									RAPE	N	U	NG	NG	NG	NG	NG	NG	NG	NG	NG	NG	Normal	Cocobacilos
15	F	W	S	MS	Heterossexual	CIS	N	0	0	0	N	0	0	N	N	N	N	N	N	N	N	N	N	RAPE	N	KR	NG	NG	NG	NG	NG	NG	NG	NG	NG	NG	ND	ND
12	F	W	S	MS	Heterossexual	CIS	N	0	0	0	N	0	0	N	NI	N	N	N	N	N	N	N	N	RAPE	N	KR	NG	NG	NG	NG	NG	NG	NG	NG	NG	NG	ND	ND
14	F	NI	S	MS	Heterossexual	CIS	N	0	0	0	N	0	0	N	N	N	N	N	N	N	N	N	N	RAPE	Y	U	NG	NG	NG	NG	NG	NG	NG	NG	NG	POS	Normal	Lactobacilos
28	F	BR	S	HS	Heterossexual	CIS	N	0	0	0	Y	0	0	Y	A	N	N	N	Y	N	N	N	Y	RAPE	N	U	NG	NG	NG	NG	NG	NG	NG	NG	NG	NG	ND	ND
25	F	W	S	C	Heterossexual	CIS	N	0	0	0	Y	17	3	Y	N	N	N	N	Y	N	N	N	Y	RAPE	N	U	NG	NG	NG	NG	NG	NG	NG	NG	NG	NG	Normal	Lactobacilos
27	F	W	S	C	Heterossexual	CIS	N	0	0	0	Y	0	0	N	N	N	N	N	N	N	N	Y	Y	RAPE	Y	KR	NG	NG	NG	NG	NG	NG	NG	NG	NG	POS	ND	ND
13	F	BR	S	MS	Heterossexual	CIS	N	0	0	0	N	0	0	N	NI	N	N	N	N	N	N	N	Y	SVS	N	F	NG	NG	NG	NG	NG	NG	NG	NG	NG	NG	ND	ND
18	F	W	S	HS	Heterossexual	CIS	N	0	0	0	Y	13	0	N	N	N	N	N	N	N	N	Y	Y	RAPE	N	U	NG	NG	NG	NG	NG	NG	NG	NG	NG	NG	ND	ND
13	F	BR	S	MS	Heterossexual	CIS	N	0	0	0	N	0	0	N	NI	N	N	N	N	N	N	N	N	SVS	N	KR	NG	NG	NG	NG	NG	NG	NG	NG	NG	NG	ND	ND
17	F	W	S	HS	Heterossexual	CIS	N	0	0	0	N	0	0	Y	NI	N	N	N	N	N	N	N	Y	RAPE	N	F	NG	NG	NG	NG	NG	NG	NG	NG	NG	NG	Normal	Candida
21	F	BR	S	MS	Heterossexual	CIS	N	1	0	0	Y	14	0	Y	N	N	N	N	Y	N	N	N	Y	RAPE	N	U	NG	NG	NG	NG	NG	NG	NG	NG	NG	NG	ND	ND
20	F	BR	NI	NI	Heterossexual	CIS	N	0	0	0	Y	0	0	Y	N	N	N	N	N	N	N	Y	Y	RAPE	N	U	NG	NG	NG	NG	NG	NG	NG	NG	NG	NG	ND	ND
16	F	BR	S	MS	Heterossexual	CIS	N	0	0	0	Y	14	0	N	NI	N	N	N	N	N	N	N	Y	SE	N	IR	NG	NG	NG	NG	NG	NG	NG	NG	NG	NG	Normal	Bacillus
34	F	W	M	MS	Heterossexual	CIS	N	1	1	0	Y	17	5	Y	NI	N	N	N	N	N	N	Y	Y	RAPE	N	U	NG	NG	NG	NG	NG	NG	NG	NG	NG	NG	ND	ND
14	F	BR	S	MS	Heterossexual	CIS	N	0	0	0	Y	14	1	Y	N	N	N	N	Y	N	N	N	Y	RAPE	N	U	NG	NG	NG	NG	NG	NG	NG	NG	NG	NG	ND	ND
27	F	W	S	MS	Heterossexual	CIS	N	0	0	0	Y	14	0	Y	A	N	N	N	Y	N	N	N	Y	RAPE	N	U	NG	NG	NG	NG	NG	NG	NG	NG	NG	NG	ND	ND
12	F	W	S	ES	Heterossexual	CIS	N	0	0	0	N	0	0	Y	N	N	N	N	N	N	N	N	N	RAPE	Y	IR	NG	NG	NG	NG	NG	NG	NG	NG	NG	POS	ND	ND
22	F	BR	S	MS	Heterossexual	CIS	N	1	0	0	Y	14	3	N	A	N	N	N	Y	N	N	N	Y	RAPE	N	U	NG	NG	NG	NG	NG	NG	NG	NG	NG	NG	ND	ND
26	F	W	S	HS	Heterossexual	CIS	N	0	0	0	Y	0	0	Y	N	N	N	N	N	N	N	Y	Y	RAPE	N	U	NG	NG	NG	NG	NG	NG	NG	NG	NG	NG	ND	ND
21	F	BR	NI	NI	Heterossexual	CIS	N	1	0	0	Y	16	0	N	NI	N	N	N	Y	N	N	Y	Y	RAPE	N	U	NG	NG	NG	NG	NG	NG	NG	NG	NG	NG	ASC-US	Gardnerella/mobiluncus
26	F	W	D	HS	Heterossexual	CIS	N	0	0	0	Y	0	0	Y	N	N	N	N	N	N	N	Y	Y	RAPE	N	U	NG	NG	NG	NG	NG	NG	NG	NG	NG	NG	ND	ND
26	F	BR	S	I	Heterossexual	CIS	N	0	0	0	N	0	0	N	CM	N	N	N	N	N	N	N	N	SVS	N	NI	NG	NG	NG	NG	NG	NG	NG	NG	NG		ND	ND
13	F	NI	S	MS	Heterossexual	CIS	N	0	0	0	NI	0	0	NI	NI	N	N	N	N	N	N	N	Y	SVS	N	KR	NG	NG	NG	NG	NG	NG	NG	NG	NG	NG	ND	ND
12	F	B	S	ES	Heterossexual	CIS	N	0	0	0	N	0	0	N	N	N	N	N	N	N	N	N	Y	RAPE	N	U	NG	NG	NG	NG	NG	NG	NG	NG	NG	NG	Normal	Lactobacilos
17	F	BR	S	ES	Heterossexual	CIS	N	2	0	0	Y	0	0	Y	N									RAPE	N	U											ND	ND
12	F	W	S	ES	Heterossexual	CIS	N	0	0	0	N	0	0	N	N	N	N	N	N	N	N	N	N	RAPE	N	KR	NG	NG	NG	NG	NG	NG	NG	NG	NG	NG	ND	ND
17	F	B	S	HS	Heterossexual	CIS	N	0	0	0	Y	15	1	Y	N	N	N	N	N	N	N	N	Y	RAPE	N	NI	NG	NG	NG	NG	NG	NG	NG	NG	NG	NG	ND	ND
17	F	W	S	MS	Heterossexual	CIS	N	0	0	0	Y	14	0	Y	N	N	N	N	N	N	N	N	Y	RAPE	N	SF	NG	NG	NG	NG	NG	NG	NG	NG	NG	NG	Normal	Lactobacilos
13	F	BR	S	MS	Heterossexual	CIS	N	0	0	0	N	0	0	Y	N	N	N	N	N	N	N	N	Y	RAPE	N	U											ND	ND
23	F	BR	D	HS	Heterossexual	CIS	N	1	0	0	Y	18	0	Y	N	N	N	N	N	N	N	N	Y	RAPE	N	U	NG	NG	NG	NG	NG	NG	NG	NG	NG	NG	ND	ND
19	F	W	S	HS	Heterossexual	CIS	N	0	0	0	N	0	0	N	N	N	N	N	N	N	N	N	Y	RAPE	N	U	NG	NG	NG	NG	NG	NG	NG	NG	NG	NG	ND	ND
28	F	W	S	C	Heterossexual	CIS	N	1	0	0	Y	18	0	N	N	N	N	N	Y	N	N	N	Y	RAPE	N	U	NG	NG	NG	NG	NG	NG	NG	NG	NG	NG	Normal	Lactobacilos
27	F	B	M	ES	Heterossexual	CIS	N	2	0	0	Y	0	0	Y	N	N	N	N	N	N	N	Y	Y	RAPE	N	U	NG	NG	NG	NG	NG	NG	NG	NG	NG	NG	ND	ND
27	F	W	M	HS	Heterossexual	CIS	N	0	0	0	Y	17	0	Y	N	N	N	N	Y	N	N	N	Y	RAPE	N	KR	NG	NG	NG	NG	NG	NG	NG	NG	NG	NG	Normal	Lactobacilos
12	F	BR	S	ES	Heterossexual	CIS	N	0	0	0	N	0	0	N	N	N	N	N	N	N	N	N	N	S	N	U											ND	ND
31	F	W	M	MS	Heterossexual	CIS	N	3	0	0	Y	0	0	N	ID	N	N	N	N	N	N	Y	Y	RAPE	N	U											ND	ND
14	F	NI	S	MS	Heterossexual	CIS	N	0	0	0	N	0	0	N	N	N	N	N	N	N	N	Y	Y	RAPE	N	U	NG	NG	NG	NG	NG	NG	NG	NG	NG	NG	Normal	Lactobacilos
12	F	W	S	ES	Heterossexual	CIS	N	0	0	0	N	0	0	N	N	N	N	N	N	N	N	N	Y	RAPE	N	SF	NG	NG	NG	NG	NG	NG	NG	NG	NG	NG	ND	ND
18	F	BR	S	SP	Heterossexual	CIS	N	0	0	0	Y	0	0	N	CM	N	N	N	N	N	N	N	N	RAPE	N	BF	POS	NG	NG	NG	NG	NG	NG	NG	NG	NG	Normal	Lactobacilos
39	F	W	D	HS	Heterossexual	CIS	N	3	0	0	Y	16	4	Y	CM	N	N	N	N	N	N	N	Y	RAPE	N	U	NG	NG	NG	NG	NG	NG	NG	NG	NG	NG	ND	ND
12	F	BR	S	ES	Heterossexual	CIS	N	0	0	0	N	0	0	N	N	N	N	N	N	N	N	N	Y	RAPE	N	KR	NG	NG	NG	NG	NG	NG	NG	NG	NG	NG	ND	ND
31	F	B	M	HS	Heterossexual	CIS	N	4	1	0	Y	14	0	Y	CM	N	N	N	N	N	N	N	N	RAPE	N	U											ND	ND
30	F	BR	S	HS	Heterossexual	CIS	N	0	0	0	Y	18	4	Y	N	N	N	N	Y	N	N	N	Y	RAPE	N	U	NG	NG	NG	NG	NG	NG	NG	NG	NG	NG	Normal	Lactobacilos
23	F	BR	S	HS	Heterossexual	CIS	Y	1	0	0	Y	18	1	N	N	N	N	N	N	N	N	Y	Y	RAPE	N	U	NG	NG	NG	NG	POS	NG	NG	NG	NG	NG	Normal	Lactobacilos
12	F	NI	S	ES	Heterossexual	CIS	N	0	0	0	N	0	0	N	N	N	N	N	N	N	N	N	N	SVS	N	KR	NG	NG	NG	NG	NG	NG	NG	NG	NG	NG	ND	ND
18	F	W	M	NI	Heterossexual	CIS	N	0	0	0	Y	0	0	Y	N	N	N	N	N	N	N	N	N	RAPE	N	U	NG	NG	NG	NG	NG	NG	NG	NG	NG	NG	ND	ND
21	F	W	S	HS	Heterossexual	CIS	N	1	0	0	Y	15	5	Y	N	N	N	N	N	N	N	Y	Y	RAPE	N	U	NG	NG	NG	NG	NG	NG	NG	NG	NG	NG	ND	ND
19	F	BR	S	HS	Heterossexual	CIS	N	0	0	0	N	0	0	Y	N	Y	N	N	N	N	N	N	Y	RAPE	N	U	NG	NG	NG	NG	NG	NG	NG	NG	NG	NG	ND	ND
41	F	BR	M	MS	Heterossexual	CIS	N	2	2	0	Y	17	6	Y	N	N	N	N	N	N	N	Y	Y	RAPE	N	U	NG	NG	NG	NG	NG	NG	NG	NG	NG	NG	ND	ND
14	F	BR	S	MS	Heterossexual	CIS	N	0	0	0	N	0	0	Y	N	N	N	N	N	N	N	N	Y	RAPE	N	KR	NG	NG	NG	NG	NG	NG	NG	NG	NG	NG	ND	ND
18	F	W	S	HS	Heterossexual	CIS	N	0	0	0	Y	17	1	Y	N	N	N	N	N	N	N	N	Y	RAPE	N	U	NG	NG	NG	NG	NG	NG	NG	NG	NG	NG	ND	ND
12	F	BR	S	ES	Heterossexual	CIS	N	0	0	0	N	0	0	N	N	N	N	N	N	N	N	N	Y	RAPE	N	KR											ND	ND
28	F	BR	M	HS	Heterossexual	CIS	N	0	3	0	Y	12	2	N	N	N	N	N	N	N	N	N	Y	RAPE	N	U	NG	NG	NG	NG	NG	NG	NG	NG	NG	NG	ND	ND
19	F	W	S	HS	Heterossexual	CIS	N	0	0	0	Y	16	2	Y	N	N	Y	N	N	N	N	N	Y	RAPE	N	U	NG	NG	NG	NG	NG	NG	NG	NG	NG	NG	ND	ND
30	F	W	M	HS	Heterossexual	CIS	N	0	0	0	Y	0	0	Y	N	N	N	N	Y	N	N	N	Y	RAPE	N	U											ND	ND
13	F	NI	S	MS	Heterossexual	CIS	N	0	0	0	N	0	0	N	N	N	N	N	N	N	N	N	Y	RAPE	N	SF	NG	NG	NG	NG	NG	NG	NG	NG	NG	POS	ND	ND
17	F	BR	S	HS	Heterossexual	CIS	N	0	0	0	Y	0	0	N	ID	N	N	N	N	N	N	N	Y	RAPE	N	KR	NG	NG	NG	NG	NG	NG	NG	NG	NG	NG	Normal	Trichomonas vaginalis
14	F	BR	S	ES	Heterossexual	CIS	N	0	0	0	Y	12	1	N	N	N	N	N	N	N	N	N	Y	RAPE	N	U	NG	NG	NG	NG	NG	NG	NG	NG	NG	NG	ND	ND
13	F	NI	S	ES	Heterossexual	CIS	N	0	0	0	N	0	0	N	N	N	N	N	N	N	N	N	Y	RAPE	DN	BR	NG	NG	NG	NG	NG	NG	NG	NG	NG	POS	ND	ND
21	F	W	S	HS	Heterossexual	CIS	N	0	0	0	N	0	0	Y	N	N	N	N	N	N	N	N	Y	RAPE	N	KR	NG	NG	NG	NG	NG	NG	NG	NG	NG	NG	ND	ND
26	F	BR	M	MS	Heterossexual	CIS	N	2	0	0	Y	0	0	N	N	N	N	N	N	N	N	Y	Y	RAPE	DN	U	NG	NG	NG	NG	NG	NG	NG	NG	NG	POS	ND	ND
12	F	BR	S	ES	Heterossexual	CIS	N	0	0	0	N	0	0	N	N	N	N	N	N	N	N	N	Y	SVS	N	KR	NG	NG	NG	NG	NG	NG	NG	NG	NG	NG	ND	ND
29	F	W	M	HS	Heterossexual	CIS	N	0	0	0	Y	17	2	Y	N	N	N	N	N	N	N	N	Y	RAPE	N	BO	NG	NG	NG	NG	NG	NG	NG	NG	NG	NG	ND	ND
15	F	NI	S	ES	Heterossexual	CIS	N	0	0	0	N	0	0	N	N	N	N	N	N	N	N	N	N	RAPE	N	KR	NG	NG	NG	NG	NG	NG	NG	NG	NG	NG	ND	ND
27	F	W	S	HS	Heterossexual	CIS	N	0	0	0	Y	0	0	N	NI	N	N	N	N	N	N	N	N	RAPE	Y	BF										POS	ND	ND
35	F	W	M	MS	Heterossexual	CIS	N	0	0	0	Y	0	0	N	N	N	N	N	N	N	N	Y	Y	RAPE	Y	U	NG	NG	NG	NG	NG	NG	NG	NG	NG	POS	ND	ND
12	F	BR	S	ES	Homossexual	CIS	N	0	0	0	N	0	0	N	N	N	N	N	N	N	N	N	Y	RAPE	N	KR											ND	ND
15	F	BR	S	MS	Heterossexual	CIS	N	0	0	0	Y	0	0	N	N	N	N	N	N	N	N	N	Y	RAPE	Y	U	NG	NG	NG	NG	NG	NG	NG	NG	NG	POS	ND	ND
12	F	BR	S	ES	Heterossexual	CIS	N	0	0	0	N	0	0	N	N	N	N	N	N	N	N	N	N	RAPE	N	BR											ND	ND
22	F	BR	M	HS	Heterossexual	CIS	N	1	1	0	Y	15	5	Y	N	N	N	N	Y	N	N	N	Y	RAPE	N	KR	NG	NG	NG	NG	NG	NG	NG	NG	NG	NG	ND	ND
14	F	BR	S	ES	Heterossexual	CIS	N	0	0	0	NI	0	0	N	N	N	N	N	N	N	N	N	N	RAPE	N	KR	NG	NG	NG	NG	NG	NG	NG	NG	NG	NG	ND	ND
15	F	BR	S	ES	Heterossexual	CIS	N	0	0	0	N	0	0	N	N	N	N	N	N	N	N	N	N	RAPE	N	KR											ND	ND
12	F	BR	S	ES	Heterossexual	CIS	N	0	0	0	N	0	0	N	N	N	N	N	N	N	N	N	N	LA	N	KR											ND	ND
18	F	NI	S	HS	Heterossexual	CIS	N	0	0	0	Y	0	0	Y	N	N	N	N	N	N	N	N	N	RAPE	N	KR	NG	NG	NG	NG	NG	NG	NG	NG	NG	NG	ND	ND
35	F	BR	M	C	Heterossexual	CIS	N	2	0	0	Y	0	0	Y	N	N	N	N	N	N	N	N	Y	SH	N	KR											ND	ND
29	F	W	S	C	Heterossexual	CIS	N	0	0	0	Y	0	0	N	N	N	N	N	N	N	N	N	Y	SH	N	KR											ND	ND
24	F	W	S	HS	Heterossexual	CIS	N	2	0	0	Y	0	0	Y	N	N	N	N	N	N	N	N	Y	LA	N	SF	NG	NG	NG	NG	NG	NG	NG	NG	NG	NG	ND	ND
12	F	W	S	ES	Heterossexual	CIS	N	0	0	0	NI	0	0	N	N	N	N	N	N	N	N	N	N	LA	N	KR											ND	ND
35	F	W	S	HS	Heterossexual	CIS	N	0	0	0	Y	0	0	Y	N	N	N	N	N	N	N	N	N	LA	N	KR											ND	ND
12	F	BR	S	ES	Heterossexual	CIS	N	0	0	0	N	0	0	N	N	N	N	N	N	N	N	N	Y	RAPE	N	KR	NG	NG	NG	NG	NG	NG	NG	NG	NG	NG	ND	ND
27	F	W	M	C	Heterossexual	CIS	N	1	0	0	Y	17	1	Y	N	N	N	N	Y	N	N	N	Y	RAPE	N	U	NG	NG	NG	NG	NG	NG	NG	NG	NG	NG	ND	ND
31	F	W	M	HS	Heterossexual	CIS	N	3	0	0	Y	0	0	N	N	N	N	N	Y	N	N	N	Y	RAPE	N	U	NG	NG	NG	NG	NG	NG	NG	NG	NG	NG	ND	ND
14	F	BR	S	ES	Heterossexual	CIS	N	0	0	0	N	0	0	N	N	N	N	N	N	N	N	N	N	SVS	N	BF											ND	ND
15	F	W	S	ES	Heterossexual	CIS	N	0	0	0	N	0	0	N	N	N	N	N	N	N	N	N	Y	RAPE	N	U	NG	NG	NG	NG	NG	NG	NG	NG	NG	NG	ND	ND
12	F	BR	S	ES	Heterossexual	CIS	N	0	0	0	N	0	0	N	N	N	N	N	Y	N	N	N	Y	RAPE	N	F	NG	NG	NG	NG	NG	NG	NG	NG	NG	NG	ND	ND
18	F	B	S	NI	Heterossexual	CIS	N	0	0	0	Y	0	0	Y	N	N	N	N	Y	N	N	N	Y	RAPE	N	U											ND	ND
13	F	BR	S	MS	Heterossexual	CIS	N	0	0	0	N	0	0	N	N	N	N	N	N	N	N	N	N	SVS	N	SF	NG	NG	NG	NG	NG	NG	NG	POS	NG	NG	ND	ND
13	F	B	S	ES	Heterossexual	CIS	N	0	0	0	NI	0	0	NI	N	N	N	N	N	N	N	N	N	S	N	BF	NG	NG	NG	NG	NG	NG	NG	NG	NG	NG	ND	ND
33	F	W	S	NI	Heterossexual	CIS	N	3	1	1	Y	16	0	N	N	N	N	N	N	N	N	N	N	RAPE	DN	U	NG	NG	NG	NG	NG	NG	POS	NG	NG	POS	ND	ND
33	F	BR	S	SP	Heterossexual	CIS	N	0	0	0	N	0	0	N	N	N	N	N	N	N	N	N	N	RAPE	N	KR	NG	NG	NG	NG	NG	NG	NG	NG	NG	NG	ND	ND
24	F	W	S	C	Heterossexual	CIS	N	0	0	0	N	0	0	Y	N	N	N	N	Y	N	N	N	Y	RAPE	N	KR	NG	NG	NG	NG	NG	NG	NG	NG	NG	NG	ND	ND
37	F	W	S	MS	Heterossexual	CIS	N	1	0	0	Y	18	5	Y	N	N	N	N	N	N	N	N	Y	RAPE	N	U	NG	NG	NG	NG	NG	NG	NG	NG	NG	NG	ND	ND
35	F	BR	S	NI	Heterossexual	CIS	N	0	0	0	Y	0	0	N	N	N	N	N	N	N	N	N	N	RAPE	N	U	NG	NG	NG	NG	NG	NG	NG	NG	NG	NG	ND	ND
13	F	NI	S	ES	Heterossexual	CIS	N	0	0	0	NI	0	0	N	N	N	N	N	N	N	N	N	Y	RAPE	N	KR											ND	ND
13	F	W	S	MS	Heterossexual	CIS	N	0	0	0	N	0	0	NI	N	N	N	N	N	N	N	N	Y	RAPE	N	F	NG	NG	NG	NG	NG	NG	NG	POS	NG	NG	ND	ND
20	F	W	S	HS	Heterossexual	CIS	N	0	0	0	NI	0	0	NI	N	N	N	N	N	N	N	N	Y	LA	N	F	NG	NG	NG	NG	NG	NG	NG	NG	NG	NG	ND	ND
21	F	BR	S	MS	Heterossexual	CIS	N	0	0	0	Y	0	0	Y	N	N	N	N	Y	N	N	N	Y	RAPE	N	U											ND	ND
21	F	W	S	HS	Heterossexual	CIS	N	0	0	0	Y	0	0	Y	N	N	N	N	N	N	N	N	N	RAPE	N	KR	NG	NG	NG	NG	NG	NG	NG	NG	NG	NG	ND	ND
42	F	W	S	HS	Heterossexual	CIS	N	0	0	0	Y	21	0	NI	N	N	N	N	N	N	N	N	N	RAPE	N	U	NG	NG	NG	NG	NG	NG	NG	NG	NG	NG	ND	ND
14	F	W	S	MS	Heterossexual	CIS	N	0	0	0	N	0	0	N	N	N	N	N	N	N	N	N	N	RAPE	N	SF	NG	NG	NG	NG	NG	NG	NG	NG	NG	NG	ND	ND
14	F	BR	S	MS	Heterossexual	CIS	N	0	0	0	N	0	0	N	N	N	N	N	N	N	N	N	N	RAPE	N	SF	NG	NG	NG	NG	NG	NG	POS	NG	NG	NG	ND	ND
12	F	B	S	ES	Heterossexual	CIS	N	0	0	0	N	0	0	N	N	N	N	N	N	N	N	N	N	RAPE	N	U	NG	NG	NG	NG	NG	NG	NG	NG	NG	NG	ND	ND
54	F	BR	S	ES	Heterossexual	CIS	N	0	0	0	N	0	0	N	N	N	N	N	N	N	N	N	N	RAPE	N	KR	NG	NG	NG	NG	NG	NG	NG	NG	NG	NG	Normal	Lactobacilos
13	F	BR	S	MS	Heterossexual	CIS	N	0	0	0	Y	12	2	N	N	N	N	N	N	N	N	N	N	RAPE	N	KR	NG	NG	NG	NG	NG	NG	POS	NG	NG	NG	ND	ND
13	F	BR	S	ES	Heterossexual	CIS	N	0	0	0	N	0	0	N	N	N	N	N	N	N	N	N	Y	RAPE	N	BR	NG	NG	NG	NG	NG	NG	NG	NG	NG	NG	ND	ND
16	F	NI	S	MS	Heterossexual	CIS	N	0	0	0	N	0	0	N	N	N	N	N	N	N	N	N	N	RAPE	S	F	NG	NG	NG	NG	NG	NG	POS	NG	NG	POS	ND	ND
15	F	BR	S	MS	Heterossexual	CIS	N	0	0	0	N	0	0	N	N	N	N	N	N	N	N	N	Y	RAPE	N	F	NG	NG	NG	NG	NG	NG	NG	NG	NG	NG	ND	ND
29	F	W	D	HS	Heterossexual	CIS	N	1	0	0	Y	0	0	N	N	N	N	N	N	N	N	N	Y	RAPE	Y	U	NG	NG	NG	NG	NG	NG	NG	NG	NG	POS	ND	ND
13	F	BR	S	MS	Heterossexual	CIS	N	0	0	0	N	0	0	N	N	N	N	N	N	N	N	N	N	RAPE	N	KR											ND	ND
23	F	W	S	C	Heterossexual	CIS	N	0	0	0	Y	21	0	Y	N	N	N	N	N	N	N	N	Y	RAPE	N	U	NG	NG	NG	NG	NG	NG	NG	NG	NG	NG	Normal	Lactobacilos
37	F	NI	S	MS	Heterossexual	CIS	N	1	0	0	Y	0	0	Y	N	N	N	N	N	N	N	N	N	RAPE	N	U	NG	NG	NG	NG	NG	NG	NG	NG	NG	NG	ND	ND
13	F	BR	S	MS	Heterossexual	CIS	N	0	0	0	N	0	0	N	N	N	N	N	N	N	N	N	N	S	N	KR	NG	NG	NG	NG	NG	POS	NG	NG	NG	NG	ND	ND
46	F	B	S	MS	Heterossexual	CIS	N	1	0	0	Y	0	0	Y	N	N	N	N	N	N	N	Y	Y	RAPE	N	U											ND	ND
16	F	BR	S	NI	Heterossexual	CIS	N	0	0	0	N	0	0	N	N	N	N	N	N	N	N	N	Y	RAPE	N	SF	NG	NG	NG	NG	NG	NG	NG	NG	NG	NG	ND	ND
12	F	NI	S	ES	Heterossexual	CIS	N	0	0	0	N	0	0	N	N	N	N	N	N	N	N	Y	Y	RAPE	N	KR	NG	NG	NG	NG	NG	NG	NG	NG	NG	NG	ND	ND
25	F	BR	S	C	Heterossexual	CIS	N	0	0	0	Y	18	0	Y	N	N	N	N	N	N	N	N	Y	RAPE	N	U	NG	NG	NG	NG	NG	NG	NG	NG	NG	NG	Normal	Lactobacilos
12	F	BR	S	ES	Heterossexual	CIS	N	0	0	0	N	0	0	N	N	N	N	N	N	N	N	N	Y	RAPE	N	F	NG	NG	NG	NG	NG	NG	NG	NG	NG	NG	ND	ND
13	F	NI	S	ES	Heterossexual	CIS	N	0	0	0	Y	11	0	N	N	N	N	N	N	N	N	N	N	RAPE	N	SF	NG	NG	NG	NG	NG	NG	NG	NG	NG	NG	ND	ND
41	F	W	S	NI	Heterossexual	CIS	N	1	1	2	Y	0	0	N	N	N	N	N	N	N	N	N	N	SE	N	O	NG	NG	NG	NG	NG	NG	NG	NG	NG	NG	Normal	Lactobacilos
13	F	W	S	ES	Heterossexual	CIS	N	0	0	0	N	0	0	N	N	N	N	N	N	N	N	N	N	RAPE	N	U	NG	NG	NG	NG	NG	NG	NG	NG	NG	NG	ND	ND
13	F	W	S	ES	Heterossexual	CIS	N	0	0	0	N	0	0	N	N	N	N	N	N	N	N	N	N	RAPE	N	BF	NG	NG	NG	NG	NG	NG	NG	NG	NG	POS	ND	ND
16	F	NI	S	MS	Heterossexual	CIS	N	0	0	0	N	0	0	N	N	N	N	N	N	N	N	N	N	SH	N	F	NG	NG	NG	NG	NG	NG	NG	NG	NG	NG	ND	ND
13	F	NI	S	SP	Heterossexual	CIS	N	0	0	0	Y	11	0	N	CM	N	N	N	N	N	N	N	Y	RAPE	Y	SF	NG	NG	NG	NG	NG	NG	NG	NG	NG	POS	ND	ND
13	F	W	S	ES	Heterossexual	CIS	N	0	0	0	N	0	0	N	N	N	N	N	N	N	N	N	N	LA	N	KR	NG	NG	NG	NG	NG	NG	NG	NG	NG	NG	ND	ND
12	F	NI	S	ES	Heterossexual	CIS	N	0	0	0	N	0	0	N	N	N	N	N	N	N	N	N	Y	LA	N	KR	NG	NG	NG	NG	NG	NG	NG	NG	NG	NG	ND	ND
22	F	B	S	ES	Heterossexual	CIS	N	2	0	0	Y	0	0	N	N	N	N	N	N	N	N	Y	Y	RAPE	N	KR	NG	NG	NG	NG	NG	NG	NG	NG	NG	NG	ND	ND
12	F	W	S	ES	Heterossexual	CIS	N	0	0	0	NI	0	0	N	N	N	N	N	N	N	N	N	N	S	N	BF	NG	NG	NG	NG	NG	NG	NG	POS	NG	POS	ND	ND
16	F	BR	S	MS	Heterossexual	CIS	N	0	0	0	N	0	0	N	N	N	N	N	N	N	N	N	Y	RAPE	N	SF	NG	NG	NG	NG	NG	NG	NG	NG	NG	NG	ND	ND
13	F	NI	S	ES	Heterossexual	CIS	N	0	0	0	Y	0	0	N	A	N	N	N	N	N	N	N	N	RAPE	N	U	NG	NG	NG	NG	NG	NG	NG	NG	NG	NG	ND	ND
52	F	BR	S	NI	Heterossexual	CIS	N	0	0	0	Y	15	0	N	N	N	N	N	N	N	N	N	N	RAPE	N	U	NG	NG	NG	NG	NG	NG	NG	NG	NG	NG	ND	ND
16	F	W	S	C	Heterossexual	CIS	N	0	0	0	N	0	0	N	N	N	N	N	N	N	N	N	Y	RAPE	N	SF	NG	NG	NG	NG	NG	NG	NG	NG	NG	NG	ND	ND
31	F	BR	S	C	Heterossexual	CIS	N	2	0	0	Y	16	8	N	N	N	N	N	N	N	Y	N	Y	RAPE	N	U	NG	NG	NG	NG	NG	NG	NG	NG	NG	NG	ND	ND
17	F	BR	S	HS	Heterossexual	CIS	N	0	0	0	N	0	0	N	N	N	N	N	N	N	N	N	Y	RAPE	N	KR	NG	NG	NG	NG	NG	NG	NG	NG	NG	NG	HSIL	Lactobacilos
15	F	B	S	MS	Heterossexual	CIS	N	0	0	0	N	0	0	N	N	N	N	N	N	N	N	N	Y	RAPE	N	KR	NG	NG	NG	NG	NG	NG	NG	NG	NG	NG	ASC-US	Lactobacilos
17	F	NI	S	ES	Heterossexual	CIS	N	0	0	0	Y	15	1	N	N	N	N	N	N	N	N	N	Y	RAPE	N	U	NG	NG	NG	NG	NG	NG	NG	NG	NG	NG	ND	ND
14	F	BR	S	MS	Heterossexual	CIS	N	0	0	0	Y	0	0	N	N	N	N	N	N	N	N	N	N	RAPE	N	BF	NG	NG	NG	NG	NG	NG	NG	NG	NG	NG	ND	ND
15	F	NI	S	MS	Heterossexual	CIS	N	0	0	0	N	0	0	N	N	N	N	N	N	N	N	Y	Y	RAPE	N	U	NG	NG	NG	NG	NG	NG	NG	NG	NG	NG	ND	ND
24	F	NI	S	HS	Heterossexual	CIS	N	0	0	0	N	0	0	N	N	N	N	N	N	N	N	Y	Y	RAPE	N	KR	NG	NG	NG	NG	NG	NG	NG	NG	NG	NG	ND	ND
16	F	BR	S	MS	Heterossexual	CIS	N	0	0	0	Y	15	3	Y	N	N	N	N	N	N	N	N	Y	RAPE	N	U	NG	NG	NG	NG	NG	NG	NG	NG	NG	NG	ND	ND
16	F	W	S	HS	Heterossexual	CIS	N	0	0	0	Y	0	0	Y	N	N	N	N	N	N	N	N	Y	RAPE	Y	U	NG	NG	NG	NG	NG	NG	NG	NG	NG	POS	ND	ND
14	F	W	S	ES	Heterossexual	CIS	N	0	0	0	N	0	0	N	N	N	N	N	N	N	N	N	Y	RAPE	N	F	NG	NG	NG	NG	NG	NG	NG	NG	NG	NG	ND	ND
19	F	BR	S	HS	Heterossexual	CIS	N	0	0	0	Y	17	2	Y	N	N	N	N	N	N	N	N	Y	RAPE	N	U	NG	NG	NG	NG	NG	NG	NG	NG	NG	NG	ND	ND
14	F	W	S	MS	Heterossexual	CIS	N	0	0	0	Y	0	0	N	N	N	N	N	N	N	Y	N	N	RAPE	N	U											ND	ND
13	F	NI	S	MS	Heterossexual	CIS	N	0	0	0	N	0	0	N	N	N	N	N	Y	N	N	N	Y	RAPE	N	SF	NG	NG	NG	NG	NG	NG	NG	NG	NG	NG	ND	ND
13	F	BR	S	MS	Heterossexual	CIS	N	0	0	0	Y	13	1	Y	N	N	N	N	N	N	N	N	N	RAPE	N	KR	NG	NG	NG	NG	NG	NG	NG	NG	NG	NG	ND	ND
18	F	BR	S	HS	Heterossexual	CIS	N	0	0	0	NI	0	0	N	N	N	N	N	N	N	N	N	N	RAPE	Y	U	NG	NG	NG	NG	NG	NG	NG	NG	NG	POS	ND	ND
18	F	BR	S	HS	Heterossexual	CIS	N	0	0	0	Y	13	2	Y	N	N	N	Y	N	N	N	N	Y	RAPE	N	U	NG	NG	NG	NG	NG	NG	NG	NG	NG	NG	ND	ND
12	F	BR	S	ES	Heterossexual	CIS	N	0	0	0	Y	0	0	N	N	N	N	N	N	N	N	Y	Y	RAPE	N	U	NG	NG	NG	NG	NG	NG	NG	POS	NG	NG	ND	ND
13	F	BR	S	ES	Heterossexual	CIS	N	0	0	0	N	0	0	N	N	N	N	N	N	N	N	N	N	RAPE	N	U	NG	NG	NG	NG	NG	NG	NG	NG	NG	NG	ND	ND
54	F	BR	D	HS	Heterossexual	CIS	N	2	0	0	Y	19	0	Y	N	N	N	N	N	N	N	N	N	RAPE	N	KR	NG	NG	NG	NG	NG	POS	NG	NG	NG	NG	ND	ND
14	F	NI	S	MS	Heterossexual	CIS	N	0	0	0	Y	12	5	N	N	N	N	N	N	N	N	N	Y	RAPE	N	U	NG	NG	NG	NG	NG	NG	NG	NG	NG	NG	Normal	Bacillus
16	F	NI	S	HS	Heterossexual	CIS	N	0	0	0	N	0	0	N	N	N	N	N	N	N	N	N	Y	RAPE	N	KR											ND	ND
18	F	BR	S	I	Heterossexual	CIS	N	0	0	0	N	0	0	N	CM	N	N	N	N	N	N	N	Y	RAPE	N	KR	NG	NG	NG	NG	NG	NG	NG	NG	NG	NG	ND	ND
14	F	BR	S	ES	Heterossexual	CIS	N	0	0	0	Y	0	0	N	N	N	N	Y	N	N	N	Y	Y	RAPE	N	U	NG	NG	NG	NG	NG	NG	NG	NG	NG	NG	ND	ND
25	F	B	S	MS	Heterossexual	CIS	N	2	0	0	Y	14	4	Y	N	N	N	N	N	N	N	N	Y	RAPE	N	U	NG	NG	NG	NG	NG	NG	NG	NG	NG	NG	ND	ND
14	F	BR	S	MS	Heterossexual	CIS	N	0	0	0	N	0	0	N	N	N	N	N	N	N	N	N	N	RAPE	N	KR	NG	NG	NG	NG	NG	NG	NG	NG	NG	NG	ND	ND
32	F	W	S	HS	Heterossexual	CIS	N	1	0	0	Y	18	0	N	N	N	N	N	N	N	N	N	Y	RAPE	N	KR	NG	NG	NG	NG	NG	NG	NG	NG	NG	NG	ND	ND
13	F	W	S	MS	Heterossexual	CIS	N	0	0	0	N	0	0	N	N	N	N	N	N	N	N	N	N	RAPE	N	SF	NG	NG	NG	NG	NG	NG	NG	NG	NG	NG	ND	ND
19	F	W	S	HS	Heterossexual	CIS	N	0	0	0	N	0	0	N	N	N	N	N	N	N	N	N	Y	RAPE	N	U	NG	NG	NG	NG	NG	NG	NG	NG	NG	NG	ND	ND
15	F	BR	S	MS	Heterossexual	CIS	N	0	0	0	Y	14	1	N	N	N	N	N	N	N	N	Y	Y	RAPE	N	U	NG	NG	NG	NG	NG	NG	NG	NG	NG	NG	ND	ND
23	F	BR	S	HS	Heterossexual	CIS	N	0	0	0	Y	22	1	N	N	N	N	N	Y	N	N	N	Y	RAPE	N	KR	NG	NG	NG	NG	NG	NG	NG	NG	NG	NG	ND	ND
23	F	BR	S	HS	Heterossexual	CIS	N	0	0	0	Y	22	1	N	N	N	N	N	Y	N	N	N	Y	RAPE	N	KR	NG	NG	NG	NG	NG	NG	NG	NG	NG	NG	ND	ND
30	F	BR	M	MS	Heterossexual	CIS	N	1	0	0	Y	0	0	Y	N	N	N	N	Y	N	N	N	Y	RAPE	N	U	NG	NG	NG	NG	NG	NG	NG	NG	NG	NG	ND	ND
14	F	NI	S	NI	Heterossexual	CIS	N	0	0	0	N	0	0	N	N	N	N	N	N	N	N	N	N	LA	N	F	NG	NG	NG	NG	NG	NG	NG	NG	NG	NG	ND	ND
13	F	BR	S	ES	Heterossexual	CIS	N	0	0	0	NI	0	0	N	N	N	N	N	N	N	N	N	Y	RAPE	N	F											ND	ND
12	F	B	S	ES	Heterossexual	CIS	N	0	0	0	N	0	0	N	N	N	N	N	N	N	N	Y	Y	RAPE	N	U	NG	NG	NG	NG	NG	NG	NG	NG	NG	NG	Normal	Lactobacilos
29	F	W	M	MS	Heterossexual	CIS	N	3	1	0	Y	14	4	Y	ID	N	N	N	N	N	N	N	N	RAPE	N	H	NG	NG	NG	NG	NG	NG	NG	NG	NG	NG	ND	ND
12	F	B	S	ES	Heterossexual	CIS	N	0	0	0	N	0	0	N	N	N	N	N	N	N	N	N	N	RAPE	N	O	NG	NG	NG	NG	NG	NG	NG	NG	NG	NG	ND	ND
15	F	NI	S	HS	Heterossexual	CIS	N	0	0	0	N	0	0	N	N	N	N	N	N	N	N	N	N	SVS	N	KR											ND	ND
15	F	B	S	MS	Heterossexual	CIS	N	0	0	0	NI	0	0	N	N	N	N	N	N	N	N	N	Y	RAPE	N	U	NG	NG	NG	NG	NG	NG	NG	NG	NG	NG	ND	ND
18	F	BR	S	MS	Heterossexual	CIS	N	0	0	0	Y	14	2	Y	N	N	N	N	N	N	N	N	Y	RAPE	N	F	NG	NG	NG	NG	NG	NG	NG	NG	NG	NG	ND	ND
19	F	W	S	HS	Heterossexual	CIS	N	0	0	0	Y	0	0	N	A	N	N	N	N	N	N	N	N	RAPE	N	KR	NG	NG	NG	NG	NG	NG	NG	NG	NG	NG	ND	ND
38	F	W	M	MS	Heterossexual	CIS	N	3	0	0	Y	0	0	N	N	N	N	N	N	N	N	N	N	RAPE	N	U	NG	NG	NG	NG	NG	NG	NG	NG	NG	NG	ND	ND
15	F	BR	S	ES	Heterossexual	CIS	N	0	0	0	N	0	0	N	N	N	N	N	N	N	N	N	Y	RAPE	N	KR											ND	ND
16	F	NI	S	MS	Heterossexual	CIS	N	0	0	0	Y	15	2	N	N	N	N	N	N	N	N	N	N	RAPE	N	U	NG	NG	NG	NG	NG	NG	NG	NG	NG	NG	ND	ND
16	F	W	S	HS	Heterossexual	CIS	N	0	0	0	Y	14	1	N	N	N	N	N	N	N	N	N	N	RAPE	N	KR	NG	NG	NG	NG	NG	NG	NG	NG	NG	NG	ND	ND
15	F	W	S	MS	Heterossexual	CIS	Y	0	0	0	N	0	0	N	N	N	N	N	N	N	N	N	N	RAPE	N	IR	NG	NG	NG	NG	POS	NG	NG	POS	NG	NG	ND	ND
30	F	W	S	NI	Heterossexual	CIS	N	2	0	0	Y	0	0	N	N	N	N	N	N	N	N	N	N	RAPE	N	U											ND	ND
12	F	BR	S	ES	Heterossexual	CIS	N	0	0	0	N	0	0	N	CM	N	N	N	N	N	N	N	N	RAPE	N	KR	NG	NG	NG	NG	NG	NG	NG	NG	NG	NG	ND	ND
13	F	BR	S	ES	Heterossexual	CIS	N	0	0	0	Y	13	1	N	N	N	N	N	N	N	N	N	N	RAPE	N	KR											ND	ND
13	F	W	S	ES	Heterossexual	CIS	N	0	0	0	Y	13	0	N	N	N	N	N	N	N	N	N	N	RAPE	Y	KR	NG	NG	NG	NG	NG	NG	NG	NG	NG	POS	Normal	Lactobacilos
14	F	W	S	MS	Heterossexual	CIS	N	0	0	0	Y	13	0	N	N	N	N	N	N	N	N	Y	N	RAPE	N	U	NG	NG	NG	NG	NG	NG	NG	NG	NG	NG	ND	ND
20	F	W	S	HS	Heterossexual	CIS	N	0	0	0	N	0	0	N	N	N	N	N	N	N	N	N	N	RAPE	N	EBF	NG	NG	NG	NG	NG	NG	NG	NG	NG	NG	ND	ND
24	F	B	S	NI	Heterossexual	CIS	N	0	0	0	Y	0	0	N	N	N	N	N	N	N	N	N	Y	RAPE	N	U	NG	NG	NG	NG	NG	NG	NG	NG	NG	NG	ND	ND
38	F	W	S	C	Heterossexual	CIS	N	1	0	0	Y	0	0	N	N	N	N	N	N	N	Y	N	N	RAPE	Y	U	NG	NG	NG	NG	NG	NG	NG	NG	NG	POS	ND	ND
15	F	W	S	MS	Heterossexual	CIS	N	0	0	0	N	0	0	N	N	N	N	N	N	N	N	N	N	RAPE	N	KR	NG	NG	NG	NG	NG	NG	NG	NG	NG	POS	ND	ND
28	F	W	S	HS	Heterossexual	CIS	Y	0	0	0	Y	22	3	N	N	N	N	N	N	N	N	Y	Y	RAPE	S	U	NG	NG	NG	NG	POS	NG	NG	NG	NG	NG	Normal	Lactobacilos
12	F	BR	S	ES	Heterossexual	CIS	N	0	0	0	N	0	0	N	N	N	N	N	N	N	N	N	Y	RAPE	N	SF	NG	NG	NG	NG	NG	NG	NG	NG	NG	NG	ND	ND
28	F	W	S	HS	Heterossexual	CIS	N	0	0	0	Y	18	8	Y	N	N	N	N	N	N	N	Y	Y	RAPE	N	U	NG	NG	NG	NG	NG	NG	NG	NG	NG	NG	ND	ND
14	F	B	S	ES	Heterossexual	CIS	N	0	0	0	N	0	0	N	N	N	N	N	N	N	N	N	N	RAPE	N	KR											ND	ND
17	F	NI	S	ES	Heterossexual	CIS	N	1	0	0	Y	0	0	Y	N	N	N	N	N	N	N	N	Y	RAPE	N	EH											ND	ND
29	F	W	S	NI	Heterossexual	CIS	N	2	0	0	Y	0	0	Y	N	N	N	N	N	N	N	Y	Y	RAPE	DN	U	NG	NG	NG	NG	NG	NG	NG	NG	NG	POS	ND	ND
42	F	B	S	ES	Heterossexual	CIS	N	3	0	0	Y	13	3	N	N	N	N	N	N	N	N	N	Y	RAPE	N	U	NG	NG	NG	NG	NG	NG	NG	NG	NG	NG	ND	ND
15	F	BR	S	MS	Heterossexual	CIS	N	0	0	0	N	0	0	N	N	N	N	N	N	N	N	N	Y	RAPE	N	SF	NG	NG	NG	NG	NG	NG	NG	NG	NG	NG	Normal	Gardnerella/mobiluncus
15	F	BR	S	MS	Heterossexual	CIS	N	0	0	0	N	0	0	N	N	N	N	N	N	N	N	N	Y	RAPE	N	KR	NG	NG	NG	NG	NG	NG	NG	NG	NG	NG	ND	ND
17	F	BR	S	HS	Heterossexual	CIS	N	0	0	0	N	0	0	N	NI	N	N	N	N	N	N	N	N	RAPE	N	KR											ND	ND
22	F	BR	S	HS	Heterossexual	CIS	N	0	0	0	N	0	0	N	N	N	N	N	N	N	N	N	N	RAPE	N	KR	NG	NG	NG	NG	NG	NG	NG	NG	NG	NG	ND	ND
14	F	BR	S	ES	Heterossexual	CIS	N	0	0	0	N	0	0	N	N	N	N	N	N	N	N	N	N	RAPE	N	U	NG	NG	NG	NG	NG	NG	NG	NG	NG	NG	ND	ND
53	F	BR	M	NI	Heterossexual	CIS	N	0	0	0	Y	17	3	N	N	N	N	N	N	N	N	N	N	RAPE	N	KR	NG	NG	NG	NG	NG	NG	NG	NG	NG	NG	Normal	Lactobacilos
31	F	BR	S	HS	Heterossexual	CIS	N	0	0	0	Y	0	0	N	N	N	N	N	N	N	Y	N	N	RAPE	N	KR											ND	ND
16	F	BR	S	HS	Heterossexual	CIS	N	0	0	0	N	0	0	N	N	N	N	N	N	N	N	N	N	RAPE	N	F											ND	ND
21	F	NI	S	HS	Heterossexual	CIS	N	1	0	0	Y	14	4	Y	NI	N	N	N	N	N	N	Y	Y	RAPE	N	U											ND	ND
12	F	BR	S	ES	Heterossexual	CIS	N	0	0	0	N	0	0	Y	N	N	N	N	N	N	N	N	Y	SVS	N	KR	NG	NG	NG	NG	NG	NG	NG	NG	NG	NG	ND	ND
24	F	W	S	HS	Heterossexual	CIS	N	1	1	1	Y	15	10	N	A	N	N	N	N	N	N	N	Y	RAPE	N	U	NG	NG	NG	NG	NG	NG	NG	NG	NG	NG	ND	ND
22	F	NI	S	HS	Heterossexual	CIS	N	0	0	0	N	0	0	N	N	N	N	N	N	N	N	N	N	RAPE	N	IR											ND	ND
14	F	BR	S	MS	Heterossexual	CIS	N	0	0	0	Y	13	1	Y	N	N	N	N	N	N	N	N	N	RAPE	N	KR											ND	ND
12	F	W	S	ES	Heterossexual	CIS	N	0	0	0	N	0	0	N	N	N	N	N	N	N	N	N	Y	RAPE	N	KR	NG	NG	NG	NG	NG	NG	NG	NG	NG	NG	ND	ND
37	F	BR	M	HS	Heterossexual	CIS	N	3	0	0	Y	0	0	Y	N	N	N	N	N	N	N	Y	Y	RAPE	N	U											ND	ND
24	F	BR	M	HS	Heterossexual	CIS	N	2	0	0	Y	16	0	Y	N	N	N	N	N	N	N	Y	N	RAPE	N	U	NG	NG	NG	NG	NG	NG	NG	NG	NG	NG	Normal	Lactobacilos
16	F	W	S	MS	Heterossexual	CIS	N	0	0	0	Y	0	0	N	N	N	N	N	N	N	Y	N	N	RAPE	N	U	NG	NG	NG	NG	NG	NG	NG	NG	NG	NG	ND	ND
15	F	BR	S	MS	Heterossexual	CIS	N	0	0	0	N	0	0	N	N	N	N	N	N	N	N	Y	Y	RAPE	N	U	NG	NG	NG	NG	NG	NG	NG	NG	NG	NG	ND	ND
42	F	BR	S	MS	Heterossexual	CIS	N	3	0	0	Y	0	0	NI	N	N	N	N	N	N	N	N	Y	RAPE	N	U	NG	NG	NG	NG	NG	NG	NG	NG	NG	NG	ND	ND
14	F	BR	S	ES	Heterossexual	CIS	N	0	0	0	N	0	0	N	N									RAPE	Y	U	NG	NG	NG	NG	NG	NG	NG	NG	NG	POS	ND	ND
28	F	BR	S	I	Heterossexual	CIS	N	0	0	0	N	0	0	N	CM	N	N	N	N	N	N	N	N	LA	N	SF											ND	ND
12	F	W	S	ES	Heterossexual	CIS	N	0	0	0	N	0	0	N	N	N	N	N	N	N	N	N	N	LA	N	IR											ND	ND
25	F	W	S	MS	Heterossexual	CIS	N	0	0	0	Y	13	10	Y	N	Y	N	N	N	N	N	N	Y	RAPE	N	U	NG	NG	NG	NG	NG	NG	NG	NG	NG	NG	Normal	Lactobacilos
15	F	BR	S	MS	Heterossexual	CIS	N	0	0	0	N	0	0	N	N	N	N	N	N	N	N	N	Y	RAPE	N	IR	NG	NG	NG	NG	NG	NG	NG	NG	NG	NG	ND	ND
15	F	W	S	MS	Heterossexual	CIS	N	0	0	0	N	0	0	N	N	N	N	N	N	N	N	N	Y	RAPE	N	U	NG	NG	NG	NG	NG	NG	NG	NG	NG	NG	Normal	Lactobacilos
19	F	W	S	MS	Heterossexual	CIS	N	0	0	0	Y	19	1	N	A	N	N	N	N	N	N	Y	Y	RAPE	N	KR											ND	ND
12	F	BR	S	ES	Heterossexual	CIS	N	0	0	0	Y	12	1	N	N	N	N	N	N	N	N	N	N	RAPE	N	KR	NG	NG	NG	NG	NG	NG	NG	NG	NG	NG	ND	ND
17	F	W	S	HS	Heterossexual	CIS	N	0	0	0	NI	0	0	N	N	N	N	N	N	N	N	N	N	RAPE	N	KR	NG	NG	NG	NG	NG	NG	NG	NG	NG	NG	ND	ND
30	F	W	NI	NI	Heterossexual	CIS	N	0	0	0	Y	16	5	Y	N	N	N	N	N	N	N	N	Y	RAPE	N	KR	NG	NG	NG	NG	NG	NG	NG	NG	NG	NG	Normal	Candida
14	F	NI	S	MS	Heterossexual	CIS	N	0	0	0	N	0	0	N	N	N	N	N	N	N	N	N	Y	RAPE	N	SF	NG	NG	NG	NG	NG	NG	NG	NG	NG	NG	ND	ND
17	F	NI	S	HS	Heterossexual	CIS	N	0	0	0	N	0	0	N	N	N	N	N	N	N	N	N	Y	RAPE	N	SF	NG	NG	NG	NG	NG	NG	NG	NG	NG	NG	ND	ND
15	F	BR	S	ES	Heterossexual	CIS	N	0	0	0	N	0	0	N	N	N	N	N	N	N	N	N	Y	RAPE	N	IR	NG	NG	NG	NG	NG	NG	NG	NG	NG	NG	ND	ND
20	F	W	S	HS	Heterossexual	CIS	N	0	0	0	Y	0	0	N	N	N	N	N	N	N	N	N	Y	RAPE	N	U											ND	ND
27	F	BR	S	HS	Heterossexual	CIS	N	1	0	0	Y	0	0	N	N	N	N	N	N	N	N	N	Y	RAPE	Y	U	NG	NG	NG	NG	NG	NG	NG	NG	NG	POS	ND	ND
17	F	NI	S	MS	Heterossexual	CIS	N	0	0	0	Y	0	0	N	N	N	N	N	N	N	N	Y	Y	RAPE	N	U											ND	ND
29	F	BR	M	HS	Heterossexual	CIS	N	3	0	0	Y	18	5	N	N	N	N	N	Y	N	N	N	Y	RAPE	Y	U	NG	NG	NG	NG	NG	NG	NG	NG	NG	POS	Normal	Gardnerella/mobiluncus
24	F	BR	D	C	Heterossexual	CIS	N	0	0	0	Y	0	0	Y	A	N	N	N	N	N	N	Y	Y	RAPE	N	U	NG	NG	NG	NG	NG	NG	NG	NG	NG	NG	ND	ND
17	F	BR	S	MS	Heterossexual	CIS	N	0	0	0	Y	16	6	N	N	N	N	N	N	N	N	N	Y	RAPE	N	U	NG	NG	NG	NG	NG	NG	NG	NG	NG	NG	ND	ND
17	F	BR	S	MS	Heterossexual	CIS	N	0	0	0	Y	17	0	Y	NI	N	N	N	N	N	N	N	Y	RAPE	N	U											ND	ND
25	F	NI	S	HS	Heterossexual	CIS	N	1	0	0	Y	18	0	Y	N	N	N	N	N	N	N	N	Y	RAPE	Y	KR	NG	NG	NG	NG	NG	NG	NG	NG	NG	POS	Normal	Gardnerella/mobiluncus
12	F	BR	S	ES	Heterossexual	CIS	N	0	0	0	N	0	0	N	N	N	N	N	N	N	N	N	N	RAPE	N	KR	NG	NG	NG	NG	NG	NG	NG	NG	NG	NG	ND	ND
46	F	W	D	C	Heterossexual	CIS	N	0	0	0	Y	0	0	N	N	N	N	N	N	N	N	Y	Y	RAPE	N	U											ND	ND
27	F	W	M	HS	Heterossexual	CIS	N	1	0	0	Y	0	0	Y	N	N	N	N	N	N	N	N	N	RAPE	N	U	NG	NG	NG	NG	NG	NG	NG	NG	NG	NG	ND	ND
13	F	BR	S	ES	Heterossexual	CIS	NI	0	0	0	N	0	0	N	N	N	N	N	N	N	N	N	Y	RAPE	N	SF	NG	NG	NG	NG	NG	NG	NG	NG	NG	NG	Normal	Gardnerella/mobiluncus
12	F	W	S	ES	Heterossexual	CIS	N	0	0	0	N	12	1	N	N	N	N	N	N	N	N	N	N	RAPE	N	IR	NG	NG	NG	NG	NG	NG	NG	NG	NG	NG	ND	ND
15	F	BR	S	MS	Heterossexual	CIS	N	0	0	0	N	0	0	N	N	N	N	N	N	N	N	Y	Y	RAPE	N	U											ND	ND
25	F	W	M	HS	Heterossexual	CIS	N	1	0	0	Y	0	0	N	N	N	N	N	N	N	N	Y	Y	RAPE	N	U											ND	ND
20	F	B	S	HS	Heterossexual	CIS	N	0	0	0	Y	19	0	N	N	N	N	N	N	N	N	N	Y	RAPE	N	U											ND	ND
12	F	W	S	ES	Heterossexual	CIS	N	0	0	0	N	0	0	N	N	N	N	N	N	N	N	N	N	SVS	N	Filho	NG	NG	NG	NG	NG	POS	NG	NG	NG	NG	ND	ND
43	F	W	D	C	Heterossexual	CIS	N	1	1	0	Y	17	10	N	N	N	N	N	Y	N	N	N	Y	RAPE	N	U											ND	ND
14	F	NI	S	MS	Heterossexual	CIS	N	0	0	0	Y	14	1	N	N	N	N	N	N	N	N	Y	Y	RAPE	N	U	NG	NG	NG	NG	NG	NG	NG	NG	NG	NG	Normal	Lactobacilos
19	F	W	S	NI	Heterossexual	CIS	N	0	0	0	Y	15	10	Y	N	Y	N	N	N	N	N	N	Y	RAPE	N	U	NG	NG	NG	NG	NG	NG	NG	NG	NG	NG	ND	ND
35	F	W	M	HS	Heterossexual	CIS	N	1	0	0	Y	0	0	Y	N	N	N	N	Y	N	N	Y	Y	RAPE	N	U											ND	ND
25	F	BR	S	HS	Heterossexual	CIS	N	0	0	0	N	0	0	N	N	N	N	N	N	N	N	Y	Y	RAPE	N	U											ND	ND
12	F	BR	S	ES	Heterossexual	CIS	N	0	0	0	N	0	0	N	N									RAPE	N	NI	NG	NG	NG	NG	NG	NG	NG	NG	NG	NG	ND	ND
38	F	W	S	HS	Heterossexual	CIS	N	0	0	0	Y	17	5	N	N	N	N	N	N	N	N	N	N	RAPE	Y	U	NG	NG	NG	NG	NG	NG	NG	NG	NG	POS	ND	ND
24	F	W	M	HS	Heterossexual	CIS	N	1	0	0	Y	16	5	N	N	N	N	N	N	N	N	N	Y	RAPE	Y	U	NG	NG	NG	NG	NG	NG	NG	NG	NG	POS	ND	ND
33	F	BR	S	HS	Heterossexual	CIS	N	1	0	0	Y	20	3	N	N	N	N	N	N	N	N	Y	Y	RAPE	Y	U	NG	NG	NG	NG	NG	NG	NG	NG	NG	POS	ND	ND
39	F	BR	S	HS	Heterossexual	CIS	N	3	0	0	Y	18	2	N	N	N	N	N	N	N	N	Y	Y	RAPE	Y	U	NG	NG	NG	NG	NG	NG	NG	NG	NG	POS	Normal	Lactobacilos
29	F	W	S	HS	Heterossexual	CIS	N	0	0	0	Y	15	3	N	N	N	N	N	N	N	N	Y	Y	RAPE	N	U	NG	NG	NG	NG	NG	NG	NG	NG	NG	NG	ND	ND
20	F	BR	D	HS	Heterossexual	CIS	N	1	0	0	Y	16	0	N	N	N	N	N	N	N	N	Y	Y	RAPE	N	U	NG	NG	NG	NG	NG	NG	NG	NG	NG	NG	ND	ND
18	F	BR	NI	HS	Heterossexual	CIS	N	0	0	0	Y	16	0	N	N	N	N	N	N	N	Y	N	N	RAPE	N	KR	NG	NG	NG	NG	NG	NG	NG	NG	NG	POS	ND	ND
18	F	BR	S	MS	Heterossexual	CIS	N	0	0	0	NI	0	0	N	CM	N	N	N	N	N	N	N	N	RAPE	N	U	NG	NG	NG	NG	NG	NG	NG	NG	NG	NG	ND	ND
19	F	BR	NI	ES	Heterossexual	CIS	N	0	0	0	N	0	0	N	N									RAPE	N	U	NG	NG	NG	NG	NG	NG	NG	NG	NG	NG	ND	ND
41	F	BR	M	NI	Heterossexual	CIS	N	3	0	0	Y	25	2	N	N	N	N	N	N	N	N	Y	Y	RAPE	Y	U	NG	NG	NG	NG	NG	NG	NG	NG	NG	POS	ND	ND
20	F	W	S	HS	Heterossexual	CIS	N	0	0	0	N	19	1	Y	N	N	N	N	N	N	N	Y	Y	RAPE	N	U	NG	NG	NG	NG	NG	NG	NG	NG	NG	NG	ND	ND
18	F	BR	S	NI	Heterossexual	CIS	N	0	0	0	Y	15	3	N	CM	N	N	N	N	N	N	N	N	RAPE	Y	U	NG	NG	NG	NG	NG	NG	NG	NG	NG	POS	ND	ND
21	F	B	S	HS	Heterossexual	CIS	N	0	0	0	Y	19	15	Y	A	N	N	N	N	N	N	N	N	RAPE	N	KR	NG	NG	NG	NG	NG	NG	NG	NG	NG	NG	ND	ND
29	F	W	NI	HS	Heterossexual	CIS	N	2	1	0	Y	16	5	N	N									RAPE	Y	U	NG	NG	NG	NG	NG	NG	NG	NG	NG	POS	ND	ND
15	F	W	S	MS	Heterossexual	CIS	N	0	0	0	N	0	0	N	CM	N	N	N	Y	N	N	N	Y	RAPE	Y	KR	NG	NG	NG	NG	NG	NG	NG	NG	NG	POS	ND	ND
23	F	BR	M	HS	Heterossexual	CIS	N	2	0	0	Y	18	0	N	N	N	N	N	N	N	N	Y	Y	RAPE	DN	U	NG	NG	NG	NG	NG	NG	NG	NG	NG	POS	ND	ND
25	F	W	S	C	Heterossexual	CIS	N	0	0	0	Y	0	0	Y	N	N	N	N	N	N	N	N	Y	RAPE	N	U											ND	ND
12	F	B	S	ES	Heterossexual	CIS	N	0	0	0	N	0	0	N	N	N	N	N	N	N	N	N	N	RAPE	DN	U	NG	NG	NG	NG	NG	NG	NG	NG	NG	POS	ND	ND
20	F	BR	S	HS	Heterossexual	CIS	N	0	0	0	N	0	0	N	N	N	N	N	N	N	N	N	N	RAPE	N	IR											ND	ND
14	F	W	S	MS	Heterossexual	CIS	N	0	0	0	N	0	0	N	N	N	N	N	N	N	N	N	Y	RAPE	N	U	NG	NG	NG	NG	NG	NG	NG	NG	NG	NG	ND	ND
13	F	BR	S	ES	Heterossexual	CIS	N	0	0	0	N	0	0	N	N	N	N	N	N	N	N	N	N	RAPE	N	KR											ND	ND
54	F	BR	S	I	Heterossexual	CIS	N	0	0	0	N	0	0	N	CM	N	N	N	N	N	N	N	N	RAPE	N	KR	NG	NG	NG	NG	NG	NG	NG	NG	NG	NG	ND	ND
21	F	BR	S	HS	Heterossexual	CIS	N	0	0	0	Y	0	0	N	A	N	N	N	N	N	N	N	N	RAPE	DN	BR	NG	NG	NG	NG	NG	NG	NG	NG	NG	POS	ND	ND
14	F	BR	S	MS	Heterossexual	CIS	N	0	0	0	N	0	0	N	N	N	N	N	N	N	N	Y	Y	RAPE	N	U											ND	ND
18	F	BR	M	HS	Heterossexual	CIS	N	1	0	0	Y	15	0	Y	N	N	N	N	N	N	N	Y	Y	RAPE	N	U	NG	NG	NG	NG	NG	NG	NG	NG	NG	NG	ND	ND
16	F	BR	S	MS	Heterossexual	CIS	N	0	0	0	N	0	0	N	N									RAPE	N	NI											ND	ND
51	F	BR	W	HS	Heterossexual	CIS	N	2	0	0	Y	16	8	N	N	N	N	N	N	N	N	N	Y	RAPE	N	U	NG	NG	NG	NG	NG	NG	NG	NG	NG	NG	ND	ND
22	F	B	M	HS	Heterossexual	CIS	Y	1	0	0	Y	0	0	Y	N	N	N	N	N	N	N	N	Y	RAPE	N	U					POS					NG	ND	ND
13	F	W	S	ES	Heterossexual	CIS	N	0	0	0	Y	0	0	Y	N									RAPE	N	KR											ND	ND
13	F	BR	S	MS	Heterossexual	CIS	N	0	0	0	Y	12	0	NI	ID	N	N	N	N	N	N		Y	RAPE	N	KR											ND	ND
15	F	BR	S	MS	Heterossexual	CIS	N	0	0	0	Y	0	0	Y	NI	N	N	N	N	N	N	Y	Y	RAPE	N	U											ND	ND
45	F	W	M	HS	Heterossexual	CIS	N	2	0	0	Y	0	0	NI	N	N	N	N	N	N	N	N	Y	RAPE	N	U											ND	ND
15	F	BR	S	MS	Heterossexual	CIS	N	0	0	0	Y	13	1	N	N	N	N	N	N	N	N	N	Y	RAPE	N	SF											ND	ND
28	F	B	W	I	Heterossexual	CIS	N	1	1	0	Y	17	3	N	N	N	N	N	Y	N	N	N	Y	RAPE	Y	U	NG	NG	NG	NG	NG	NG	NG	NG	NG	POS	ND	ND
34	F	B	S	C	Heterossexual	CIS	N	1	0	0	Y	19	3	Y	N	N	N	N	Y	N	N	N	Y	RAPE	N	U	NG	NG	NG	NG	NG	NG	NG	NG	NG	NG	ND	ND
18	F	B	S	HS	Heterossexual	CIS	N	1	0	0	Y	14	4	N	N	N	N	N	N	N	N	Y	N	RAPE	Y	EBF	NG	NG	NG	NG	NG	NG	NG	NG	NG	POS	ND	ND
26	F	W	M	HS	Heterossexual	CIS	N	2	0	0	Y	0	0	N	CM	N	N	N	N	N	N	N	N	RAPE	N	BR											ND	ND
14	F	BR	S	MS	Heterossexual	CIS	N	0	0	0	N	0	0	Y	N	N	N	N	N	N	N	Y	Y	RAPE	N	U											ND	ND
47	F	W	S	MS	Heterossexual	CIS	N	0	0	0	Y	17	1	Y	N	N	N	N	N	N	N	Y	N	RAPE	N	U	NG	NG	NG	NG	NG	NG	NG	NG	NG	NG	ND	ND
30	F	B	S	HS	Heterossexual	CIS	N	3	0	0	Y	0	0	Y	N	N	N	N	N	N	N	N	Y	RAPE	N	EBF											ND	ND
30	F	BR	S	C	Heterossexual	CIS	N	2	0	0	Y	0	0	N	A	N	N	N	N	N	N	N	N	RAPE	Y	U	NG	NG	NG	NG	NG	NG	NG	NG	NG	POS	ND	ND
25	F	W	S	HS	Heterossexual	CIS	N	0	0	0	N	0	0	N	N	N	N	N	N	N	N	N	Y	RAPE	N	KR	NG	NG	NG	NG	NG	NG	NG	NG	NG	NG	Normal	Gardnerella/mobiluncus
14	F	BR	S	ES	Heterossexual	CIS	N	0	0	0	N	0	0	N	N	N	N	N	N	N	N	N	N	RAPE	N	U											ND	ND
14	F	W	S	ES	Heterossexual	CIS	N	0	0	0	N	0	0	N	CM	N	N	N	N	N	N	N	Y	RAPE	N	SF											ND	ND
13	F	W	S	MS	Heterossexual	CIS	N	0	0	0	NI	0	0	N	CM	N	N	N	N	N	N	N	N	RAPE	N	KR											ND	ND
33	F	BR	S	MS	Heterossexual	CIS	N	3	1	0	Y	17	0	N	NI	N	N	N	N	N	N	N	Y	RAPE	Y	U	NG	NG	NG	NG	NG	NG	NG	NG	NG	POS	ND	ND
52	F	B	NI	HS	Heterossexual	CIS	N	1	0	0	Y	0	0	N	N	N	N	N	N	N	N	N	Y	RAPE	N	KR											ND	ND
25	F	BR	S	MS	Heterossexual	CIS	N	0	0	0	Y	0	0	N	CM	N	N	N	N	N	N	N	N	RAPE	N	U											ND	ND
23	F	BR	S	ES	Heterossexual	CIS	N	0	0	0	Y	0	0	N	N	N	N	N	N	N	N	Y	Y	RAPE	N	U											ND	ND
18	F	W	S	MS	Heterossexual	CIS	N	0	0	0	N	0	0	N	N	N	N	N	N	N	N	N	N	RAPE	N	SF											ND	ND
13	F	W	S	MS	Heterossexual	CIS	N	0	0	0	N	0	0	N	N	N	N	N	N	N	N	N	N	RAPE	N	F											ND	ND
15	F	BR	S	MS	Heterossexual	CIS	N	0	0	0	N	0	0	N	N	N	N	N	N	N	N	N	N	LA	N	KR											ND	ND
12	F	BR	S	ES	Heterossexual	CIS	N	0	0	0	Y	12	0	N	N									RAPE	N	BF											ND	ND
13	F	BR	S	MS	Heterossexual	CIS	N	0	0	0	N	0	0	N	N	N	N	N	N	N	N	N	N	RAPE	N	KR											ND	ND
12	F	B	S	ES	Heterossexual	CIS	N	0	0	0	Y	0	0	N	N	N	N	N	N	N	N	N	N	RAPE	N	KR											ND	ND
13	F	BR	S	ES	Heterossexual	CIS	N	0	0	0	NI	0	0	NI	N	N	N	N	N	N	N	N	N	LA	N	KR											ND	ND
19	F	BR	S	ES	Heterossexual	CIS	N	0	0	0	NI	0	0	NI	N	N	N	N	N	N	N	Y	Y	RAPE	N	U	NG	NG	NG	NG	NG	NG	NG	NG	NG	NG	ND	ND
16	F	BR	S	MS	Heterossexual	CIS	N	0	0	0	Y	0	0	N	N	N	N	N	N	N	N	N	Y	RAPE	N	KR	NG	NG	NG	NG	NG	NG	NG	NG	NG	NG	Normal	Lactobacilos
25	F	W	S	HS	Heterossexual	CIS	N	0	0	0	Y	17	0	Y	N	N	N	N	N	N	N	N	N	RAPE	N	KR	NG	Positivo	NG	NG	NG	NG	NG	NG	NG	NG	ND	ND
23	F	B	S	HS	Heterossexual	CIS	N	0	0	0	Y	0	0	N	A	N	N	N	N	N	N	N	Y	RAPE	Y	KR										POS	ND	ND
30	F	Y	S	MS	Heterossexual	CIS	N	0	0	0	Y	0	0	N	N	N	N	N	N	N	Y	N	N	RAPE	N	U											ND	ND
13	F	W	S	MS	Heterossexual	CIS	N	0	0	0	Y	0	0	N	N	N	N	N	N	N	N	N	N	RAPE	N	KR											ND	ND
27	F	W	S	C	Heterossexual	CIS	N	1	0	0	Y	17	4	Y	N	N	N	N	N	N	N	N	Y	RAPE	Y	KR	NG	NG	NG	NG	NG	NG	NG	NG	NG	POS	ND	ND
31	F	BR	S	NI	Heterossexual	CIS	N	0	0	0	Y	0	0	N	CM									RAPE	N	NI											ND	ND
13	F	BR	S	ES	Heterossexual	CIS	N	0	0	0	N	0	0	N	N	N	N	N	N	N	N	N	N	LA	N	KR											ND	ND
19	F	BR	S	HS	Heterossexual	CIS	N	0	0	0	Y	16	2	N	N	N	N	N	N	N	N	N	Y	RAPE	Y	U	NG	NG	NG	NG	NG	NG	NG	NG	NG	POS	ND	ND
15	F	W	S	MS	Heterossexual	CIS	N	0	0	0	N	0	0	N	A	N	N	N	N	N	N	N	Y	RAPE	DN	U										POS	ND	ND
59	F	B	NI	NI	Heterossexual	CIS	N	2	0	0	Y	0	0	NI	N	N	N	N	Y	N	N	N	Y	RAPE	N	U											ND	ND
17	F	W	S	MS	Heterossexual	CIS	N	0	0	0	Y	0	0	N	N	N	N	N	Y	N	N	N	Y	RAPE	N	U											ND	ND
14	F	B	S	MS	Heterossexual	CIS	N	0	0	0	N	0	0	N	N	N	N	N	Y	N	N	N	Y	RAPE	Y	SF	NG	NG	NG	NG	NG	NG	NG	NG	NG	POS	ND	ND
12	F	BR	S	ES	Heterossexual	CIS	N	0	0	0	N	0	0	NI	ID	N	N	N	N	N	N	N	N	RAPE	N	U											ND	ND
53	F	W	M	MS	Heterossexual	CIS	N	1	0	0	Y	0	0	N	NI	N	N	N	N	N	N	Y	N	RAPE	N	U											ND	ND
35	F	B	M	HS	Heterossexual	CIS	N	2	0	0	Y	0	0	N	CM	N	N	N	N	N	N	N	Y	RAPE	N	H											ND	ND
17	F	BR	S	ES	Heterossexual	CIS	N	0	0	0	Y	0	0	N	N	N	N	Y	Y	N	N	Y	Y	RAPE	N	SF	NG	NG	NG	NG	NG	NG	NG	NG	NG	NG	ND	ND
21	F	W	S	HS	Heterossexual	CIS	N	0	0	0	NI	0	0	N	N	N	N	N	N	N	N	Y	N	RAPE	N	U											ND	ND
15	F	BR	S	ES	Heterossexual	CIS	N	0	0	0	N	0	0	N	N	N	N	N	N	N	N	N	Y	RAPE	Y	SF										POS	ND	ND
45	F	B	D	C	Heterossexual	CIS	N	1	0	0	Y	0	0	N	N	N	N	N	N	N	N	N	N	SH	N	U											ND	ND
48	F	W	D	HS	Heterossexual	CIS	N	1	0	0	Y	0	0	N	N	N	N	N	N	N	N	N	Y	RAPE	N	KR											ND	ND
14	F	W	S	MS	Heterossexual	CIS	N	0	0	0	N	0	0	N	N	N	N	N	Y	N	N	N	Y	RAPE	Y	U										POS	ND	ND
16	F	BR	S	MS	Heterossexual	CIS	N	0	0	0	Y	0	0	N	N	N	N	N	N	N	N	N	Y	RAPE	N	U											ND	ND
13	F	B	S	ES	Heterossexual	CIS	N	0	0	0	N	0	0	N	N	N	N	N	N	N	N	N	Y	RAPE	N	U											ND	ND
12	F	BR	S	ES	Heterossexual	CIS	N	0	0	0	Y	0	0	N	N	N	N	N	N	N	N	N	Y	RAPE	N	U											ND	ND
15	F	B	S	MS	Heterossexual	CIS	N	0	0	0	N	0	0	N	N	N	N	N	N	N	N	N	N	RAPE	N	KR											ND	ND
19	F	BR	S	HS	Heterossexual	CIS	N	0	0	0	Y	19	0	N	N	N	N	N	N	N	N	N	Y	RAPE	N	U											ND	ND
13	F	BR	S	ES	Heterossexual	CIS	N	0	0	0	NI	0	0	N	N	N	N	N	N	N	N	N	Y	RAPE	N	U											ND	ND
16	F	BR	S	ES	Heterossexual	CIS	N	0	0	0	Y	12	3	Y	N	N	N	N	N	N	N	N	N	RAPE	N	U	NG	NG	NG	NG	NG	NG	NG	NG	NG	NG	ND	ND
27	F	BR	M	HS	Heterossexual	CIS	N	0	0	0	Y	0	0	N	N	N	N	N	N	N	N	N	Y	RAPE	N	U											ND	ND
13	F	W	S	ES	Heterossexual	CIS	N	0	0	0	Y	0	0	N	N	N	N	N	N	N	N	N	Y	LA	N	SF											ND	ND
15	F	BR	S	MS	Heterossexual	CIS	N	0	0	0	N	0	0	N	ID	N	N	N	Y	N	N	Y	Y	RAPE	N	KR											ND	ND
20	F	BR	S	NI	Heterossexual	CIS	N	0	0	0	Y	0	0	N	N	N	N	N	N	N	N	N	Y	RAPE	Y	U	NG	NG	NG	NG	NG	NG	NG	NG	NG	POS	Normal	Bacillus
26	F	W	S	HS	Heterossexual	CIS	N	1	0	0	Y	20	1	N	N	N	N	N	Y	N	N	N	Y	RAPE	Y	U	NG	NG	NG	NG	NG	NG	NG	NG	NG	POS	ND	ND
24	F	W	M	ES	Heterossexual	CIS	N	3	0	0	Y	15	2	N	T	N	N	N	N	N	N	Y	Y	RAPE	Y	U	NG	NG	NG	NG	NG	NG	NG	NG	NG	POS	ND	ND
14	F	B	S	MS	Heterossexual	CIS	N	0	0	0	N	0	0	N	N	N	N	N	N	N	N	N	N	RAPE	N	NI											ND	ND
25	F	BR	S	HS	Heterossexual	CIS	N	1	0	0	Y	0	0	N	N	N	N	N	N	N	N	N	N	RAPE	Y	KR	NG	NG	NG	NG	NG	NG	NG	NG	NG	POS	ND	ND
25	F	W	S	C	Heterossexual	CIS	N	0	0	0	Y	0	0	NI	N									RAPE	N	NI											ND	ND
12	F	B	S	ES	Heterossexual	CIS	N	0	0	0	Y	0	0	N	N	N	N	N	N	N	N	N	N	RAPE	N	BF											ND	ND
15	F	W	S	MS	Heterossexual	CIS	N	0	0	0	N	0	0	N	N	N	N	N	N	N	N	N	N	RAPE	N	KR	NG	NG	NG	NG	NG	NG	NG	NG	NG	POS	ND	ND
37	F	BR	M	HS	Heterossexual	CIS	N	1	0	0	Y	15	4	Y	N	N	N	N	Y	N	N	N	Y	RAPE	N	U	NG	NG	NG	NG	NG	NG	NG	NG	NG	NG	ND	ND
29	F	W	S	HS	Heterossexual	CIS	N	0	0	0	Y	0	0	N	N	N	Y	N	N	N	N	N	N	RAPE	N	KR											ND	ND
50	F	W	D	MS	Heterossexual	CIS	N	3	1	0	Y	16	3	N	N	Y	N	N	Y	N	N	Y	Y	RAPE	N	U											ND	ND
13	F	BR	S	MS	Heterossexual	CIS	N	0	0	0	N	0	0	N	N	N	N	N	N	N	N	N	Y	RAPE	N	SF											ND	ND
15	F	B	S	HS	Heterossexual	CIS	N	0	0	0	Y	15	2	N	N	N	N	N	N	N	N	N	N	RAPE	N	KR											ND	ND
16	F	BR	S	MS	Heterossexual	CIS	N	0	0	0	NI	0	0	N	N	N	N	N	N	N	N	N	N	RAPE	N	KR											ND	ND
16	F	W	S	HS	Heterossexual	CIS	N	0	0	0	N	0	0	Y	N	N	N	N	N	N	N	Y	Y	RAPE	N	U	NG	NG	NG	NG	NG	NG	NG	NG	NG	NG	ND	ND
20	F	B	S	HS	Heterossexual	CIS	N	0	0	0	Y	0	0	Y	N	N	N	N	N	N	N	Y	N	RAPE	N	U	NG	NG	NG	NG	NG	NG	NG	NG	NG	NG	ND	ND
13	F	B	S	MS	Heterossexual	CIS	N	0	0	0	N	0	0	N	N	N	N	N	N	N	N	N	N	RAPE	N	U	NG	NG	NG	NG	NG	NG	NG	NG	NG	NG	ND	ND
17	F	BR	S	MS	Heterossexual	CIS	N	0	0	0	Y	0	0	Y	N	N	N	N	N	N	N	N	Y	RAPE	N	U	NG	NG	NG	NG	NG	NG	NG	NG	NG	NG	ND	ND
13	F	B	S	ES	Heterossexual	CIS	N	0	0	0	N	0	0	N	N	N	N	N	N	N	N	N	N	RAPE	N	NI											ND	ND
30	F	BR	S	MS	Heterossexual	CIS	N	3	0	0	Y	0	0	N	N	N	N	N	N	N	N	N	Y	RAPE	N	KR											ND	ND
35	F	BR	D	HS	Heterossexual	CIS	N	3	0	0	Y	18	2	N	A	N	N	N	N	N	N	N	N	RAPE	DN	NI	NG	NG	NG	NG	NG	NG	NG	NG	NG	POS	ND	ND
26	F	BR	S	MS	Heterossexual	CIS	N	1	0	0	Y	15	2	N	A	N	N	N	N	N	N	Y	Y	RAPE	Y	U	NG	NG	NG	NG	NG	NG	NG	NG	NG	POS	ND	ND
18	F	B	S	HS	Heterossexual	CIS	N	1	0	0	Y	0	0	NI	NI	N	N	N	N	N	N	N	Y	RAPE	Y	KR	NG	NG	NG	NG	NG	NG	NG	NG	NG	POS	ND	ND
16	F	W	S	HS	Heterossexual	CIS	N	0	0	0	N	0	0	N	N	N	N	N	N	N	Y	N	N	RAPE	N	U	NG	NG	NG	NG	NG	NG	NG	NG	NG	NG	ND	ND
50	F	BR	D	HS	Heterossexual	CIS	N	2	1	0	Y	17	0	N	CM	N	Y	N	N	N	N	N	Y	RAPE	N	KR											ND	ND
12	F	BR	S	ES	Heterossexual	CIS	N	0	0	0	Y	0	0	N	N	N	N	N	N	N	N	N	N	SVS	N	KR											ND	ND
27	F	W	S	MS	Heterossexual	CIS	N	0	0	0	Y	0	0	N	A	Y	N	N	N	N	N	N	Y	RAPE	Y	U										POS	ND	ND
26	F	BR	D	MS	Heterossexual	CIS	N	1	0	0	Y	14	0	N	NI	N	N	N	N	N	N	N	Y	RAPE	N	U	NG	NG	NG	NG	NG	NG	NG	NG	NG	POS	ND	Lactobacilos
16	F	B	S	MS	Heterossexual	CIS	N	0	0	0	N	0	0	NI	N	N	N	N	N	N	N	N	Y	LA	N	KR											ND	ND
19	F	W	S	MS	Heterossexual	CIS	Y	0	0	0	Y	17	1	N	N	N	N	N	N	N	N	N	Y	RAPE	N	U					POS					NG	ND	ND
13	F	BR	S	MS	Heterossexual	CIS	N	0	0	0	N	0	0	N	N	N	N	N	N	N	N	N	N	S	N	KR	NG	NG	NG	NG	NG	NG	NG	NG	NG	NG	ND	ND
41	F	W	NI	C	Heterossexual	CIS	N	2	0	0	Y	16	0	Y	N	N	N	N	N	N	N	Y	Y	RAPE	Y	U	NG	NG	NG	NG	NG	NG	NG	NG	NG	POS	ND	ND
20	F	B	S	C	Heterossexual	CIS	N	0	0	0	Y	0	0	N	N	N	N	N	N	N	N	N	Y	RAPE	N	U											ND	ND
15	F	B	S	MS	Heterossexual	CIS	N	0	0	0	Y	14	2	Y	N	N	N	N	N	N	N	N	N	SE	N	KR	POS	NG	NG	NG	NG	NG	NG	NG	NG	NG	ND	ND
34	F	BR	S	HS	Heterossexual	CIS	N	4	0	0	Y	16	20	Y	N	N	N	N	N	N	N	N	Y	RAPE	N	EBF	NG	NG	NG	NG	NG	NG	NG	NG	NG	NG	ND	ND
15	F	W	S	MS	Heterossexual	CIS	N	0	0	0	NI	0	0	NI	N	N	N	N	N	N	N	N	N	RAPE	N	KR	NG	NG	NG	NG	NG	NG	NG	NG	NG	NG	ND	ND
35	F	W	M	HS	Heterossexual	CIS	N	1	1	0	Y	21	0	Y	A	N	N	N	N	N	Y	N	N	RAPE	Y	U	NG	NG	NG	NG	NG	NG	NG	NG	NG	POS	LSIL	Lactobacilos
16	F	B	S	NI	Heterossexual	CIS	N	0	0	0	Y	0	0	N	N	N	N	N	N	N	N	N	N	LA	N	KR	NG	NG	NG	NG	NG	NG	NG	NG	NG	NG	ND	ND
21	F	B	S	HS	Heterossexual	CIS	N	0	0	0	Y	16	9	Y	N	N	N	N	Y	N	N	N	Y	RAPE	N	BR	NG	NG	NG	NG	NG	NG	NG	NG	NG	NG	ND	ND
30	F	BR	S	HS	Heterossexual	CIS	N	0	0	0	Y	0	0	N	A	N	N	N	N	N	Y	N	N	RAPE	Y	U	NG	NG	NG	NG	NG	NG	NG	NG	NG	POS	ND	ND
12	F	BR	S	MS	Heterossexual	CIS	N	0	0	0	N	0	0	N	N	N	N	N	N	N	N	N	N	SVS	N	KR											ND	ND
17	F	B	S	HS	Heterossexual	CIS	N	0	0	0	NI	0	0	N	N	N	N	N	N	N	Y	N	Y	RAPE	N	H	NG	NG	NG	NG	NG	NG	NG	NG	NG	NG	ND	ND
18	F	BR	S	HS	Heterossexual	CIS	N	0	0	0	NI	0	0	NI	N	N	N	N	N	N	N	N	Y	RAPE	N	F											ND	ND
24	F	BR	S	MS	Heterossexual	CIS	N	3	1	0	Y	12	30	Y	N	N	N	N	N	N	N	Y	Y	RAPE	Y	U	NG	NG	NG	NG	NG	NG	NG	NG	NG	POS	Normal	Cocobacilos
19	F	BR	M	MS	Heterossexual	CIS	N	0	0	0	Y	13	0	N	N	N	N	N	N	N	N	N	Y	RAPE	DN	U	NG	NG	NG	NG	NG	NG	NG	NG	NG	POS	ND	ND
44	F	W	M	C	Heterossexual	CIS	N	2	1	0	Y	18	2	Y	N	N	N	N	N	N	N	N	Y	RAPE	N	U	NG	NG	NG	NG	NG	NG	NG	NG	NG	NG	ND	ND
26	F	BR	D	HS	Heterossexual	CIS	Y	2	0	0	Y	15	3	Y	N	N	N	N	N	N	N	N	N	RAPE	DN	U	NG	NG	NG	NG	POS	NG	NG	NG	NG	NG	ND	ND
37	F	B	S	C	Heterossexual	CIS	N	0	1	0	Y	32	10	N	N	N	N	N	N	N	N	N	Y	RAPE	N	U											ND	ND
14	F	BR	S	MS	Heterossexual	CIS	N	0	0	0	N	0	0	N	N	N	N	N	Y	N	N	N	Y	RAPE	N	KR	NG	NG	NG	NG	NG	NG	NG	NG	NG	POS	Normal	Lactobacilos
26	F	BR	M	MS	Heterossexual	CIS	N	2	0	0	Y	16	1	Y	N	N	N	N	N	N	N	Y	Y	RAPE	N	U	NG	NG	NG	NG	NG	NG	NG	NG	NG	NG	ND	ND
36	F	W	S	C	Heterossexual	CIS	N	0	0	0	N	0	0	Y	N	N	N	N	N	N	N	N	N	RAPE	N	KR											ND	ND
12	F	W	S	MS	Heterossexual	CIS	N	0	0	0	N	0	0	N	N	N	N	N	N	N	N	N	N	RAPE	N	KR											ND	ND
19	F	BR	S	HS	Heterossexual	CIS	N	0	0	0	NI	0	0	NI	N	N	N	N	N	N	N	N	N	RAPE	N	KR	NG	NG	NG	NG	NG	NG	NG	NG	NG	NG	ND	ND
26	F	BR	S	MS	Heterossexual	CIS	N	2	0	0	Y	16	4	N	N	N	N	N	N	N	N	N	Y	RAPE	Y	U	NG	NG	NG	NG	NG	NG	NG	NG	NG	POS	ND	ND
13	F	W	S	MS	Heterossexual	CIS	N	0	0	0	N	0	0	N	CM	N	N	N	N	N	N	N	N	RAPE	N	KR	NG	NG	NG	NG	NG	NG	NG	NG	NG	NG	ND	ND
18	F	W	S	MS	Heterossexual	CIS	N	0	0	0	Y	0	0	N	N	N	N	N	Y	N	N	N	Y	RAPE	N	U	NG	NG	NG	NG	NG	NG	NG	NG	NG	NG	ND	ND
13	F	B	S	ES	Heterossexual	CIS	N	0	0	0	N	0	0	N	N	N	N	N	N	N	N	N	N	LA	N	KR											ND	ND
16	F	BR	S	MS	Heterossexual	CIS	N	0	0	0	N	0	0	N	N	N	N	N	N	N	N	N	Y	RAPE	N	SF	NG	NG	NG	NG	NG	NG	NG	NG	NG	NG	ND	ND
24	F	BR	S	C	Heterossexual	CIS	N	0	0	0	Y	19	20	Y	N	Y	N	N	N	N	N	N	Y	RAPE	DN	KR	NG	NG	NG	NG	NG	NG	NG	NG	NG	POS	ND	ND
40	F	BR	S	HS	Heterossexual	CIS	N	1	0	0	Y	19	4	N	N	N	N	N	N	N	N	Y	Y	RAPE	Y	KR	NG	NG	NG	NG	NG	NG	NG	NG	NG	POS	ND	ND
31	F	BR	S	HS	Heterossexual	CIS	N	2	0	0	Y	19	0	N	N	N	N	N	N	N	N	Y	Y	RAPE	Y	KR	NG	NG	NG	NG	NG	NG	NG	NG	NG	POS	ND	ND
43	F	BR	M	I	Heterossexual	CIS	N	0	0	0	Y	0	0	N	CM	N	N	N	N	N	N	N	Y	RAPE	N	H											ND	ND
16	F	BR	S	MS	Heterossexual	CIS	N	0	0	0	N	0	0	Y	N	N	N	N	N	N	N	N	N	RAPE	N	KR											ND	ND
50	F	BR	S	MS	Heterossexual	CIS	N	0	0	0	NI	0	0	NI	CM	N	N	N	N	N	N	N	N	RAPE	N	KR											ND	ND
48	F	BR	M	HS	Heterossexual	CIS	N	1	0	0	Y	24	10	Y	CM	N	N	N	N	N	N	N	Y	RAPE	N	U	NG	NG	NG	NG	NG	NG	NG	NG	NG	NG	ND	ND
12	F	BR	S	MS	Heterossexual	CIS	N	0	0	0	N	0	0	N	N	N	N	N	N	N	N	N	N	RAPE	N	U	NG	NG	NG	NG	NG	NG	NG	NG	NG	NG	ND	ND
18	F	BR	S	MS	Heterossexual	CIS	N	0	0	0	Y	0	0	N	N	N	N	N	Y	N	N	N	Y	RAPE	Y	EH	NG	NG	NG	NG	NG	NG	NG	NG	NG	POS	ND	ND
12	F	B	S	MS	Heterossexual	CIS	N	0	0	0	N	0	0	N	N	N	N	N	N	N	N	N	Y	RAPE	N	KR	NG	NG	NG	NG	NG	NG	NG	NG	NG	NG	ND	ND
16	F	BR	S	MS	Heterossexual	CIS	N	0	0	0	N	0	0	N	N	N	N	N	N	N	N	N	Y	RAPE	N	U	NG	NG	NG	NG	NG	NG	NG	NG	NG	NG	ND	ND
12	F	B	S	MS	Heterossexual	CIS	N	0	0	0	N	0	0	N	N	N	N	N	N	N	N	N	Y	RAPE	N	KR	NG	NG	NG	NG	NG	NG	NG	NG	NG	NG	ND	ND
35	F	W	S	HS	Heterossexual	CIS	N	1	0	0	Y	16	0	Y	N	N	N	N	N	N	N	N	Y	RAPE	N	KR	NG	NG	NG	NG	NG	NG	NG	NG	NG	NG	ND	ND
14	F	BR	S	MS	Heterossexual	CIS	N	0	0	0	Y	13	2	Y	N	N	N	N	N	N	N	N	Y	RAPE	N	F	NG	NG	NG	NG	NG	NG	NG	NG	NG	NG	ND	ND
22	F	BR	NI	MS	Heterossexual	CIS	NI	0	0	0	NI	0	0	NI	N	N	N	N	Y	N	N	Y	Y	RAPE	N	U											ND	ND
39	F	BR	M	ES	Heterossexual	CIS	N	2	2	0	Y	16	1	N	CM	N	N	N	N	N	N	N	Y	RAPE	N	KR	NG	NG	NG	NG	NG	NG	NG	NG	NG	NG	ASC-US	Bacillus
16	F	BR	S	MS	Heterossexual	CIS	N	0	0	0	Y	14	5	N	N	N	N	N	N	N	N	N	N	RAPE	N	U	NG	NG	NG	NG	NG	NG	NG	NG	NG	NG	LSIL	ND
14	F	BR	S	ES	Heterossexual	CIS	N	0	0	0	N	0	0	N	N	N	N	N	N	N	N	N	N	RAPE	N	SF	NG	NG	NG	NG	NG	NG	NG	NG	NG	NG	ND	ND
17	F	BR	S	MS	Heterossexual	CIS	N	1	1	0	Y	13	3	Y	N	N	N	N	N	N	N	Y	Y	RAPE	N	KR	NG	NG	NG	NG	NG	NG	NG	NG	NG	NG	ND	ND
20	F	W	S	HS	Heterossexual	CIS	N	0	0	0	N	0	0	N	N	N	N	N	N	N	Y	N	N	RAPE	N	F											ND	ND
28	F	W	S	NI	Heterossexual	CIS	N	0	0	0	Y	0	0	N	N	N	N	N	Y	N	N	N	Y	RAPE	N	U											ND	ND
42	F	W	S	HS	Heterossexual	CIS	N	0	0	0	Y	22	1	N	CM	N	N	N	N	N	N	N	Y	RAPE	Y	KR	NG	NG	NG	NG	NG	NG	NG	NG	NG	POS	ND	ND
12	F	W	S	ES	Heterossexual	CIS	N	0	0	0	N	0	0	N	N	N	N	N	N	N	N	N	Y	RAPE	N	SF	NG	NG	NG	NG	NG	NG	NG	NG	NG	NG	ND	ND
17	F	B	S	NI	Heterossexual	CIS	N	0	0	0	Y	0	0	N	N	N	N	N	N	N	N	N	Y	RAPE	N	U	NG	NG	NG	NG	NG	NG	NG	NG	NG	NG	ND	ND
16	F	BR	S	MS	Heterossexual	CIS	N	0	0	0	Y	14	1	Y	N	N	N	N	N	N	N	N	Y	RAPE	N	KR	NG	NG	NG	NG	NG	NG	NG	NG	NG	NG	ND	ND
27	F	W	S	HS	Heterossexual	CIS	N	1	1	0	Y	18	3	N	N	N	N	N	N	N	N	N	N	RAPE	Y	KR	NG	NG	NG	NG	NG	NG	NG	NG	NG	POS	ND	ND
13	F	BR	S	ES	Heterossexual	CIS	N	0	0	0	N	0	0	N	N	N	N	N	N	N	N	N	N	RAPE	N	KR	NG	NG	NG	NG	NG	NG	NG	NG	NG	NG	ND	ND
13	F	B	S	ES	Heterossexual	CIS	N	0	0	0	Y	13	1	N	N	N	N	N	Y	N	N	Y	N	RAPE	N	U	NG	NG	NG	NG	NG	NG	NG	NG	NG	NG	ND	ND
15	F	BR	S	MS	Heterossexual	CIS	N	0	0	0	N	0	0	N	N	N	N	N	N	N	N	Y	Y	RAPE	N	U	NG	NG	NG	NG	NG	NG	NG	NG	NG	POS	ND	ND
17	F	Y	S	NI	Heterossexual	CIS	N	0	0	0	NI	0	0	N	N	N	N	N	Y	N	N	N	Y	RAPE	N	U											ND	ND
12	F	BR	S	ES	Heterossexual	CIS	N	0	0	0	Y	0	0	N	N	N	N	N	N	N	Y	N	N	RAPE	N	KR											ND	ND
31	F	BR	S	C	Heterossexual	CIS	N	1	0	0	Y	0	0	N	N	N	N	N	N	N	Y	N	N	RAPE	N	U	NG	NG	NG	NG	NG	NG	NG	NG	NG	NG	ND	ND
32	F	BR	S	ES	Heterossexual	CIS	N	2	0	0	Y	17	3	Y	N	N	N	N	N	N	N	Y	Y	RAPE	Y	U	NG	NG	NG	NG	NG	NG	NG	NG	NG	POS	ND	ND
12	F	B	S	ES	Heterossexual	CIS	N	0	0	0	N	0	0	N	N	N	N	N	N	N	Y	N	Y	RAPE	N	U	NG	NG	NG	NG	NG	NG	NG	NG	NG	NG	ND	ND
14	F	B	S	MS	Heterossexual	CIS	N	0	0	0	NI	0	0	N	N	N	N	N	N	N	N	N	N	RAPE	N	KR											ND	ND
32	F	B	M	MS	Heterossexual	CIS	N	4	0	0	Y	17	1	Y	N	N	N	N	Y	N	N	N	Y	RAPE	N	H											ND	ND
20	F	BR	S	HS	Heterossexual	CIS	N	0	0	0	Y	20	1	Y	N	N	N	N	N	N	N	N	Y	RAPE	N	KR	NG	NG	NG	NG	NG	NG	NG	NG	NG	NG	ND	ND
34	F	BR	D	HS	Heterossexual	CIS	N	0	0	0	NI	0	0	N	N	N	N	N	N	N	N	N	N	RAPE	N	KR	NG	NG	NG	NG	NG	NG	NG	NG	NG	NG	ND	ND
14	F	BR	S	MS	Heterossexual	CIS	N	0	0	0	N	0	0	N	N	N	N	N	N	N	N	N	N	LA	N	KR	NG	NG	NG	NG	NG	NG	NG	NG	NG	NG	ND	ND
13	F	BR	S	ES	Heterossexual	CIS	N	0	0	0	N	0	0	N	ID	N	N	N	N	N	N	N	N	RAPE	N	KR	NG	NG	NG	NG	NG	NG	NG	NG	NG	NG	ND	ND
51	F	W	S	SP	Heterossexual	CIS	N	0	0	0	Y	0	0	N	CM	N	N	N	N	N	N	N	N	RAPE	N	U	NG	NG	NG	NG	NG	NG	NG	NG	NG	NG	ND	ND
12	F	BR	S	ES	Heterossexual	CIS	N	0	0	0	N	0	0	N	NI	N	N	N	N	N	N	N	N	RAPE	N	KR	NG	NG	NG	NG	NG	NG	NG	NG	NG	NG	ND	ND
15	F	BR	S	ES	Heterossexual	CIS	N	0	0	0	Y	13	0	Y	N	N	N	N	N	N	N	N	Y	RAPE	N	U	NG	NG	NG	NG	NG	NG	NG	NG	NG	NG	ND	ND
17	F	BR	S	HS	Heterossexual	CIS	N	0	0	0	Y	0	0	N	N									SVS	N	U											ND	ND
14	F	B	S	ES	Heterossexual	CIS	N	0	0	0	N	0	0	N	N	N	N	N	N	N	N	N	N	RAPE	N	F											ND	ND
56	F	W	M	HS	Heterossexual	CIS	N	1	3	0	Y	23	0	N	N	N	N	N	N	N	N	N	N	RAPE	Y	U	NG	NG	NG	NG	NG	NG	NG	NG	NG	POS	ND	ND
18	F	BR	S	NI	Heterossexual	CIS	N	0	0	0	Y	14	0	N	ID	N	N	N	N	N	N	N	N	RAPE	N	U	NG	NG	NG	NG	NG	NG	NG	NG	NG	NG	ND	ND
12	F	BR	S	ES	Heterossexual	CIS	N	0	0	0	Y	0	0	N	NI	N	N	N	N	N	N	N	N	RAPE	N	KR											ND	ND
23	F	BR	S	C	Heterossexual	CIS	N	0	0	0	Y	0	0	N	N	N	N	N	N	N	N	N	N	RAPE	N	SF	NG	NG	NG	NG	NG	NG	NG	NG	NG	NG	ND	ND
25	F	B	S	HS	Heterossexual	CIS	N	0	0	0	Y	0	0	N	ID	N	N	N	N	N	N	N	Y	RAPE	DN	U											ND	ND
13	F	B	S	ES	Heterossexual	CIS	N	0	0	0	N	0	0	N	N	N	N	N	N	N	N	N	Y	RAPE	N	KR	NG	NG	NG	NG	NG	NG	NG	NG	NG	NG	ND	ND
27	F	BR	M	HS	Heterossexual	CIS	N	2	0	0	Y	16	1	N	N	N	N	N	N	N	N	Y	Y	RAPE	DN	U	NG	NG	NG	NG	NG	NG	NG	NG	NG	POS	ND	ND
22	F	W	M	MS	Heterossexual	CIS	N	1	0	0	Y	15	2	Y	N	N	N	N	N	N	N	N	N	RAPE	Y	NI	NG	NG	NG	NG	NG	NG	NG	NG	NG	POS	ND	ND
13	F	BR	S	ES	Heterossexual	CIS	N	0	0	0	N	0	0	N	N	N	N	N	N	N	N	N	N	RAPE	N	U	NG	NG	NG	NG	NG	NG	NG	NG	NG	NG	ND	ND
22	F	BR	S	HS	Heterossexual	CIS	N	0	0	0	Y	16	1	N	N	N	N	N	N	N	Y	N	N	RAPE	Y	U	NG	NG	NG	NG	NG	NG	NG	NG	NG	POS	ND	ND
32	F	BR	S	HS	Heterossexual	CIS	N	0	2	0	Y	17	18	N	N	N	N	N	N	N	N	N	N	RAPE	N	KR	NG	NG	NG	NG	NG	NG	NG	NG	NG	NG	ND	ND
27	F	W	S	HS	Heterossexual	CIS	N	1	0	0	Y	16	0	Y	N	Y	N	N	N	N	N	N	Y	RAPE	N	U	NG	NG	NG	NG	NG	NG	NG	NG	NG	NG	ND	ND
13	F	BR	S	ES	Heterossexual	CIS	N	0	0	0	N	0	0	N	N	N	N	N	N	N	Y	N	N	RAPE	N	SF	NG	NG	NG	NG	NG	NG	NG	NG	NG	NG	ND	ND
28	F	BR	M	C	Heterossexual	CIS	N	1	1	0	Y	17	1	Y	N	N	N	N	Y	N	N	N	Y	RAPE	N	U	NG	NG	NG	NG	NG	NG	NG	NG	NG	NG	Normal	Lactobacilos
20	F	BR	S	MS	Heterossexual	CIS	N	0	0	0	N	0	0	N	N	N	N	N	N	N	N	N	N	RAPE	DN	KR											ND	ND
16	F	B	S	MS	Heterossexual	CIS	N	0	0	0	N	0	0	N	N	N	N	N	N	N	N	Y	Y	RAPE	N	KR	NG	NG	NG	NG	NG	NG	NG	NG	NG	NG	Normal	Lactobacilos
35	F	BR	M	C	Heterossexual	CIS	N	0	0	0	Y	18	1	Y	N	N	N	N	Y	N	N	Y	Y	RAPE	N	U	NG	NG	NG	NG	NG	NG	NG	NG	NG	NG	Normal	Lactobacilos
18	F	B	S	I	Heterossexual	CIS	N	0	0	0	N	0	0	N	N	N	N	N	N	N	N	N	N	SVS	N	NI	NG	NG	NG	NG	NG	NG	NG	NG	NG	NG	ND	ND
12	F	BR	S	ES	Heterossexual	CIS	N	0	0	0	N	0	0	N	N	N	N	N	N	N	N	N	N	RAPE	N	KR	NG	NG	NG	NG	NG	NG	NG	NG	NG	POS	ND	ND
16	F	B	S	MS	Heterossexual	CIS	N	0	0	0	N	0	0	N	N	N	N	N	N	N	Y	N	N	RAPE	N	U	NG	NG	NG	NG	NG	NG	NG	NG	NG	NG	ND	ND
13	F	BR	S	ES	Heterossexual	CIS	N	0	0	0	N	0	0	N	N									SVS	N	KR											ND	ND
32	F	W	D	HS	Heterossexual	CIS	N	1	1	0	Y	15	3	N	N	N	N	N	N	N	N	N	Y	RAPE	N	KR	NG	NG	NG	NG	NG	NG	NG	NG	NG	NG	ND	ND
29	F	BR	S	C	Heterossexual	CIS	N	0	0	0	Y	0	0	Y	N	N	N	N	N	N	N	N	Y	RAPE	N	U											ND	ND
36	F	W	S	C	Heterossexual	CIS	N	0	0	0	Y	16	15	N	N	N	N	N	N	N	Y	N	N	RAPE	N	KR	NG	NG	NG	NG	NG	NG	NG	NG	NG	NG	ND	ND
29	F	BR	M	HS	Heterossexual	CIS	N	3	0	0	Y	18	2	Y	N	N	N	N	N	N	N	N	Y	RAPE	N	U	NG	NG	NG	NG	NG	NG	NG	POS	NG	NG	Normal	Cocobacilos
17	F	BR	S	NI	Heterossexual	CIS	N	0	0	0	Y	16	0	N	N	Y	N	N	N	N	N	N	Y	RAPE	N	U	NG	NG	NG	NG	NG	NG	NG	NG	NG	POS	ND	ND
46	F	W	W	MS	Heterossexual	CIS	N	1	0	0	Y	16	10	N	N	N	N	N	Y	N	N	N	Y	RAPE	N	KR	NG	NG	NG	NG	NG	NG	NG	NG	NG	NG	ND	ND
12	F	BR	S	ES	Heterossexual	CIS	N	0	0	0	N	0	0	N	N	N	N	N	N	N	N	N	Y	RAPE	N	KR	NG	NG	NG	NG	NG	NG	NG	NG	NG	NG	ND	ND
14	F	BR	S	ES	Heterossexual	CIS	N	0	0	0	N	0	0	N	N	N	N	N	N	N	N	N	Y	RAPE	N	KR	NG	NG	NG	NG	NG	NG	NG	NG	NG	NG	ND	ND
32	F	BR	M	C	Heterossexual	CIS	N	0	0	0	Y	0	0	N	N	N	N	N	Y	N	N	N	Y	RAPE	DN	U	NG	NG	NG	NG	NG	NG	NG	NG	NG	POS	ND	ND
15	F	BR	S	MS	Heterossexual	CIS	N	0	0	0	N	0	0	N	N	N	N	N	N	N	N	N	N	RAPE	N	KR											ND	ND
18	F	BR	S	HS	Heterossexual	CIS	N	0	0	0	Y	16	3	N	N	N	N	N	N	N	N	Y	Y	RAPE	N	U	NG	NG	NG	NG	NG	NG	NG	NG	NG	NG	ND	ND
22	F	BR	S	MS	Heterossexual	CIS	N	0	0	0	Y	16	1	N	N	N	N	N	Y	N	N	Y	Y	RAPE	N	KR	NG	NG	NG	NG	NG	NG	NG	NG	NG	NG	ND	ND
21	F	BR	S	HS	Heterossexual	CIS	N	0	0	0	Y	17	1	N	N	N	N	N	N	N	N	N	Y	RAPE	Y	KR	NG	NG	NG	NG	NG	NG	NG	NG	NG	POS	ND	ND
33	F	W	W	C	Heterossexual	CIS	N	2	1	0	Y	14	0	N	N	N	N	N	N	N	N	Y	Y	RAPE	N	U	NG	NG	NG	NG	NG	NG	NG	NG	NG	NG	ND	ND
44	F	BR	S	HS	Heterossexual	CIS	N	3	0	0	Y	12	6	N	N	N	N	N	N	N	N	Y	Y	RAPE	Y	U	NG	NG	NG	NG	NG	NG	NG	NG	NG	POS	Normal	Lactobacilos
17	F	BR	S	MS	Heterossexual	CIS	N	0	0	0	N	0	0	Y	N	N	N	N	N	N	N	N	Y	RAPE	N	KR											ND	ND
13	F	B	S	ES	Heterossexual	CIS	N	0	0	0	N	0	0	N	N	N	N	N	N	N	N	N	N	RAPE	N	KR	NG	NG	NG	NG	NG	NG	NG	NG	NG	NG	ND	ND
29	F	W	D	HS	Heterossexual	CIS	N	2	0	0	Y	18	6	Y	N	N	N	N	N	N	N	Y	Y	RAPE	N	U	NG	NG	NG	NG	NG	NG	NG	NG	NG	NG	ND	ND
17	F	W	S	MS	Heterossexual	CIS	N	0	0	0	Y	13	7	N	N	N	N	Y	N	N	N	Y	Y	RAPE	N	U	NG	NG	NG	NG	NG	NG	NG	NG	NG	NG	ND	ND
27	F	W	D	C	Heterossexual	CIS	N	0	0	0	Y	16	8	N	N	N	N	N	N	N	N	N	Y	RAPE	N	KR	NG	NG	NG	NG	NG	NG	NG	NG	NG	NG	ND	ND
18	F	BR	M	MS	Heterossexual	CIS	N	0	0	0	Y	0	0	N	N	N	N	N	N	N	N	Y	Y	RAPE	N	U	NG	NG	NG	NG	NG	NG	NG	NG	NG	NG	ND	ND
31	F	W	M	HS	Heterossexual	CIS	N	0	0	0	Y	0	0	N	N									RAPE	Y	U	NG	NG	NG	NG	NG	NG	NG	NG	NG	POS	ND	ND
19	F	BR	S	HS	Heterossexual	CIS	N	0	0	0	Y	14	0	N	N	N	N	N	N	N	N	N	N	RAPE	DN	KR										POS	ND	ND
13	F	BR	S	ES	Heterossexual	CIS	N	0	0	0	N	0	0	N	N	N	N	N	N	N	N	N	N	RAPE	Y	SF	NG	NG	NG	NG	NG	NG	NG	NG	NG	POS	ND	ND
18	F	B	S	MS	Heterossexual	CIS	N	0	0	0	N	0	0	N	N	N	N	N	N	N	N	N	N	RAPE	N	KR											ND	ND
41	F	B	S	HS	Heterossexual	CIS	N	3	0	0	Y	17	15	Y	N	N	N	N	N	N	N	N	N	RAPE	N	KR	NG	NG	NG	NG	NG	NG	NG	NG	NG	NG	ND	ND
19	F	BR	S	HS	Heterossexual	CIS	N	0	0	0	Y	15	1	N	N	N	N	N	N	N	N	N	N	RAPE	N	KR	NG	NG	NG	NG	NG	NG	NG	NG	NG	NG	ND	ND
37	F	BR	S	HS	Heterossexual	CIS	N	3	0	0	Y	13	0	Y	N	N	N	N	Y	N	N	N	Y	RAPE	N	U	NG	NG	NG	NG	NG	NG	NG	NG	NG	NG	ND	ND
13	F	BR	S	ES	Heterossexual	CIS	N	0	0	0	N	0	0	N	N	N	N	N	N	N	N	N	Y	RAPE	N	KR	NG	NG	NG	NG	NG	NG	NG	NG	NG	NG	ND	ND
20	F	BR	S	HS	Heterossexual	CIS	N	0	0	0	N	0	0	N	N	N	N	N	N	N	N	Y	Y	RAPE	N	U											ND	ND
13	F	BR	S	ES	Heterossexual	CIS	N	0	0	0	N	0	0	Y	N	N	N	N	N	N	N	N	N	RAPE	N	KR											ND	ND
22	F	BR	M	ES	Heterossexual	CIS	N	3	1	0	Y	14	1	Y	N	N	N	N	N	N	N	N	Y	RAPE	Y	U										POS	ND	ND
37	F	BR	D	HS	Heterossexual	CIS	N	0	0	0	Y	16	15	N	N	N	N	N	N	N	Y	N	N	RAPE	N	U	NG	NG	NG	NG	NG	NG	NG	NG	NG	NG	ASC-US	Lactobacilos
25	F	W	S	C	Heterossexual	CIS	N	0	0	0	Y	22	5	Y	A	N	N	N	N	N	N	N	N	RAPE	N	U	NG	NG	NG	NG	NG	NG	NG	NG	NG	NG	ND	ND
27	F	W	S	C	Heterossexual	CIS	N	0	0	0	Y	0	0	N	N	N	N	N	N	N	N	N	N	RAPE	N	U											ND	ND
32	F	B	S	HS	Heterossexual	CIS	N	2	0	0	Y	17	2	N	N	N	N	N	N	N	N	N	N	RAPE	N	KR											ND	ND
34	F	BR	M	HS	Heterossexual	CIS	N	1	1	0	Y	18	2	Y	N	N	N	N	Y	N	N	N	Y	RAPE	DN	U	NG	NG	NG	NG	NG	NG	NG	NG	NG	POS	ND	ND
14	F	BR	S	MS	Heterossexual	CIS	N	0	0	0	N	0	0	N	N	N	N	N	N	N	N	N	N	RAPE	N	KR	NG	NG	NG	NG	NG	NG	NG	NG	NG	NG	ND	ND
17	F	B	S	HS	Heterossexual	CIS	N	0	0	0	Y	0	0	N	N	N	N	N	N	N	N	N	Y	RAPE	N	U											ND	ND
28	F	B	S	C	Heterossexual	CIS	N	0	0	0	Y	26	1	N	N	N	N	N	N	N	N	N	N	RAPE	Y	KR	NG	NG	NG	NG	NG	NG	NG	NG	NG	POS	ND	ND
16	F	BR	S	MS	Heterossexual	CIS	N	0	0	0	N	0	0	N	N	N	N	N	N	N	N	N	N	RAPE	N	KR											ND	ND
38	F	BR	S	HS	Heterossexual	CIS	N	3	2	0	Y	16	10	N	N	N	N	N	Y	N	N	N	Y	RAPE	N	U	NG	NG	NG	NG	NG	NG	NG	NG	NG	NG	ND	ND
22	F	W	S	HS	Heterossexual	CIS	N	0	0	0	Y	16	2	Y	N	N	N	N	N	N	N	Y	Y	RAPE	N	U											ND	ND
20	F	BR	M	HS	Heterossexual	CIS	N	0	1	0	Y	16	1	Y	N	N	N	N	N	N	N	Y	Y	RAPE	N	U											ND	ND
19	F	W	S	HS	Heterossexual	CIS	N	0	0	0	N	0	0	N	N	N	N	N	N	N	N	N	Y	LA	N	KR											ND	ND
12	F	BR	S	ES	Heterossexual	CIS	N	0	0	0	N	0	0	N	N	N	N	N	N	N	N	N	Y	RAPE	N	KR	NG	NG	NG	NG	NG	NG	NG	NG	NG	NG	ND	ND
13	F	BR	S	MS	Heterossexual	CIS	N	0	0	0	N	0	0	N	N	N	N	N	N	N	N	Y	Y	RAPE	N	U	NG	NG	NG	NG	NG	NG	NG	NG	NG	NG	ND	ND
35	F	BR	D	HS	Heterossexual	CIS	N	2	0	0	Y	19	4	N	N									RAPE	N	U	NG	NG	NG	NG	NG	NG	NG	NG	NG	NG	ND	ND
27	F	BR	S	HS	Heterossexual	CIS	N	0	0	0	Y	19	2	N	N	N	N	N	N	N	N	N	N	RAPE	S	U	NG	NG	NG	NG	NG	NG	NG	NG	NG	POS	ND	ND
26	F	BR	M	HS	Heterossexual	CIS	N	2	0	0	Y	26	0	N	N	N	N	N	N	N	N	N	N	RAPE	Y	H	NG	NG	NG	NG	NG	NG	NG	NG	NG	POS	ND	ND
28	F	B	M	HS	Heterossexual	CIS	N	2	0	0	Y	0	0	N	N	N	N	N	N	N	N	Y	Y	RAPE	Y	U	NG	NG	NG	NG	NG	NG	NG	NG	NG	POS	ND	ND
16	F	BR	S	MS	Heterossexual	CIS	N	0	0	0	N	0	0	N	N	N	N	N	N	N	N	N	N	RAPE	N	KR	NG	NG	NG	NG	NG	NG	NG	NG	NG	NG	ND	ND
21	F	BR	S	HS	Heterossexual	CIS	N	1	0	0	Y	19	1	N	N	N	N	N	Y	N	N	N	Y	RAPE	DN	U	NG	NG	NG	NG	NG	NG	NG	NG	NG	POS	ND	ND
38	F	BR	M	MS	Heterossexual	CIS	N	2	1	0	Y	17	10	Y	N	N	N	N	Y	N	N	N	Y	RAPE	N	U	NG	NG	NG	NG	NG	NG	NG	NG	NG	NG	ND	ND
59	F	W	D	MS	Heterossexual	CIS	N	3	0	0	Y	19	3	N	N	N	N	N	N	N	N	N	N	RAPE	N	U	NG	NG	NG	NG	NG	NG	NG	NG	NG	NG	Normal	Cocobacilos
30	F	W	S	HS	Heterossexual	CIS	N	0	0	0	Y	18	3	N	N	N	N	N	Y	N	N	N	Y	RAPE	Y	KR	NG	NG	NG	NG	NG	NG	NG	NG	NG	POS	ND	ND
23	F	BR	S	HS	Heterossexual	CIS	N	0	0	0	Y	17	2	Y	N	N	N	N	Y	N	N	Y	Y	RAPE	N	U	NG	NG	NG	NG	NG	NG	NG	NG	NG	NG	ASC-H	Cocobacilos
13	F	BR	S	MS	Heterossexual	CIS	N	0	0	0	N	0	0	N	N	N	N	N	N	N	N	N	N	RAPE	N	KR	NG	NG	NG	NG	NG	NG	NG	NG	NG	NG	ND	ND
15	F	BR	S	MS	Heterossexual	CIS	N	0	0	0	N	0	0	N	N	N	N	N	N	N	N	N	Y	RAPE	N	KR											ND	ND
13	F	BR	S	ES	Heterossexual	CIS	N	0	0	0	N	0	0	N	N	N	N	N	N	N	N	N	Y	LA	N	KR											ND	ND
17	F	BR	S	HS	Heterossexual	CIS	N	0	0	0	N	0	0	N	N	N	N	N	Y	N	N	N	Y	RAPE	NI	U	NG	NG	NG	NG	NG	NG	NG	NG	NG	NG	ND	ND
27	F	BR	S	C	Heterossexual	CIS	N	0	0	0	Y	0	0	N	N	N	N	N	N	N	N	Y	Y	RAPE	N	U											ND	ND
20	F	BR	S	HS	Heterossexual	CIS	Y	0	0	0	Y	14	3	N	N	N	N	N	N	N	N	Y	Y	RAPE	DN	U	NG	NG	NG	NG	POS	NG	NG	NG	NG	NG	ND	ND
16	F	BR	S	MS	Heterossexual	CIS	N	0	0	0	N	0	0	N	N	N	N	N	N	N	N	N	Y	RAPE	DN	U											ND	ND
32	F	B	S	HS	Heterossexual	CIS	N	3	0	0	Y	0	0	N	N	N	N	N	Y	N	N	N	Y	RAPE	Y	KR	NG	NG	NG	NG	NG	NG	NG	NG	NG	POS	ND	ND
38	F	W	S	HS	Heterossexual	CIS	N	1	1	0	Y	20	3	N	N	N	N	N	N	N	N	Y	Y	RAPE	N	U											ND	ND
34	F	BR	S	MS	Heterossexual	CIS	NI	0	0	0	Y	0	0	N	N	N	N	N	N	N	N	N	Y	RAPE	N	KR											ND	ND
17	F	B	S	HS	Heterossexual	CIS	N	0	0	0	N	0	0	N	N	N	N	N	N	N	N	N	Y	RAPE	DN	KR	NG	NG	NG	NG	NG	NG	NG	NG	NG	POS	ND	ND
17	F	BR	M	MS	Heterossexual	CIS	N	0	0	0	N	0	0	N	N	N	N	N	N	N	N	N	Y	LA	DN	KR											ND	ND
25	F	BR	S	HS	Heterossexual	CIS	N	0	0	0	N	0	0	N	N	N	N	N	N	N	N	N	Y	RAPE	N	KR	NG	NG	NG	NG	NG	NG	NG	NG	NG	POS	ND	ND
30	F	BR	S	ES	Heterossexual	CIS	N	0	0	0	Y	18	1	Y	N	N	N	N	N	N	N	N	Y	RAPE	N	KR	NG	NG	NG	NG	NG	NG	NG	NG	NG	NG	Normal	Lactobacilos
16	F	BR	M	MS	Heterossexual	CIS	N	0	1	0	Y	16	2	Y	N	N	N	N	N	N	Y	N	N	RAPE	N	KR	NG	NG	NG	NG	NG	NG	NG	NG	NG	NG	ND	ND
26	F	B	S	HS	Heterossexual	CIS	N	1	0	0	Y	18	6	N	N	N	N	N	N	N	N	Y	Y	RAPE	N	U	NG	NG	NG	NG	NG	NG	NG	NG	NG	NG	ND	ND
31	F	BR	M	NI	Heterossexual	CIS	N	2	0	0	N	16	2	N	N	N	N	N	N	N	N	N	Y	RAPE	N	F	NG	NG	NG	NG	NG	NG	NG	NG	NG	NG	ND	ND
13	F	BR	S	ES	Heterossexual	CIS	N	0	0	0	N	0	0	N	N	N	N	N	N	N	N	Y	Y	RAPE	N	U	NG	NG	NG	NG	NG	NG	NG	NG	NG	NG	ND	ND
19	F	BR	S	MS	Heterossexual	CIS	N	1	0	0	Y	16	1	N	N	N	N	N	Y	N	N	N	Y	RAPE	Y	U	NG	NG	NG	NG	NG	NG	NG	NG	NG	POS	ND	ND
17	F	BR	S	HS	Heterossexual	CIS	N	0	0	0	Y	0	0	N	A	N	N	N	N	N	Y	N	N	RAPE	N	U											ND	ND
25	F	W	S	C	Heterossexual	CIS	N	0	0	0	Y	18	15	N	A	N	N	N	N	N	N	N	N	RAPE	DN	KR	NG	NG	NG	NG	NG	NG	NG	NG	NG	POS	ND	ND
14	F	W	S	MS	Heterossexual	CIS	N	0	0	0	N	0	0	N	N	N	N	N	N	N	N	N	N	RAPE	N	KR	NG	NG	NG	NG	NG	NG	NG	NG	NG	NG	ND	ND
31	F	BR	S	C	Heterossexual	CIS	N	0	0	0	Y	23	1	N	N	N	N	N	N	N	N	N	Y	RAPE	N	U	NG	NG	NG	NG	NG	NG	NG	NG	NG	NG	ND	ND
14	F	W	S	MS	Heterossexual	CIS	N	0	0	0	N	0	0	N	N	N	N	N	N	N	N	N	N	LA	N	F	NG	NG	NG	NG	NG	NG	NG	NG	NG	NG	ND	ND
13	F	W	S	MS	Heterossexual	CIS	N	0	0	0	Y	13	1	N	N	N	N	N	N	N	N	N	N	RAPE	Y	BF	NG	NG	NG	NG	NG	NG	NG	NG	NG	POS	ND	ND
13	F	W	S	ES	Heterossexual	CIS	N	0	0	0	N	0	0	N	N	N	N	N	N	N	N	N	Y	RAPE	N	KR	NG	NG	NG	NG	NG	NG	NG	NG	NG	NG	ND	ND
18	F	BR	S	HS	Heterossexual	CIS	N	0	0	0	Y	0	0	N	N	N	N	N	N	N	N	N	N	LA	N	KR											ND	ND
24	F	BR	D	HS	Heterossexual	CIS	N	0	0	0	Y	16	3	Y	N	N	N	N	N	N	N	Y	Y	RAPE	N	U	NG	NG	NG	NG	NG	NG	NG	NG	NG	NG	HSIL	Lactobacilos
26	F	W	M	HS	Heterossexual	CIS	N	0	0	0	Y	18	2	N	N	N	N	N	N	N	N	Y	Y	RAPE	Y	U	NG	NG	NG	NG	NG	NG	NG	NG	NG	POS	ASC-US	Gardnerella/mobiluncus
29	F	BR	S	HS	Heterossexual	CIS	N	3	0	0	Y	16	1	Y	N	N	N	N	N	N	N	Y	Y	RAPE	DN	U	NG	NG	NG	NG	NG	NG	NG	NG	NG	POS	ND	ND
22	F	BR	S	C	Heterossexual	CIS	N	0	0	0	Y	18	4	N	N	N	N	N	N	N	N	N	N	RAPE	N	KR	NG	NG	NG	NG	NG	NG	NG	NG	NG	NG	Normal	Gardnerella/mobiluncus
32	F	B	M	C	Heterossexual	CIS	N	2	0	0	Y	0	0	Y	N	N	N	N	N	N	N	N	Y	RAPE	N	KR											ND	ND
12	F	BR	S	ES	Heterossexual	CIS	N	0	0	0	N	0	0	N	N	N	N	N	N	N	N	N	Y	RAPE	N	KR	NG	NG	NG	NG	NG	NG	NG	NG	NG	NG	ND	ND
20	F	W	S	HS	Heterossexual	CIS	N	0	0	0	Y	17	2	Y	A	N	N	N	N	N	Y	N	N	RAPE	N	KR	NG	NG	NG	NG	NG	NG	NG	NG	NG	NG	Normal	Lactobacilos
38	F	BR	M	HS	Heterossexual	CIS	N	2	0	0	Y	16	4	Y	N	N	N	N	N	N	N	Y	Y	RAPE	N	U	NG	NG	NG	NG	NG	NG	NG	NG	NG	NG	Normal	Lactobacilos
13	F	BR	S	ES	Heterossexual	CIS	N	0	0	0	N	0	0	N	N	N	N	N	N	N	N	N	Y	RAPE	N	U	NG	NG	NG	NG	NG	NG	NG	NG	NG	NG	ND	ND
21	F	BR	S	MS	Heterossexual	CIS	N	2	0	0	Y	15	0	Y	N	N	N	N	N	N	N	Y	Y	RAPE	N	U	NG	NG	NG	NG	NG	NG	NG	NG	NG	NG	ND	ND
38	F	BR	D	MS	Heterossexual	CIS	N	0	0	0	Y	0	0	Y	CM	N	N	N	N	N	N	N	N	RAPE	N	KR											ND	ND
28	F	W	S	HS	Heterossexual	CIS	N	0	0	0	NI	0	0	NI	NI	N	N	N	N	N	N	N	N	LA	N	SF											ND	ND
17	F	BR	M	ES	Heterossexual	CIS	N	0	1	0	Y	16	3	N	N	N	N	N	N	N	N	N	N	RAPE	N	F	NG	NG	NG	NG	NG	NG	NG	NG	NG	NG	Normal	Lactobacilos
14	F	W	S	ES	Heterossexual	CIS	N	0	0	0	N	0	0	N	N	N	N	N	N	N	N	N	Y	RAPE	N	KR	NG	NG	NG	NG	NG	NG	NG	NG	NG	NG	ND	ND
13	F	BR	S	MS	Heterossexual	CIS	N	0	0	0	N	0	0	N	N	N	N	N	N	N	N	N	Y	RAPE	N	U	NG	NG	NG	NG	NG	NG	NG	NG	NG	POS	ND	ND
19	F	B	S	HS	Heterossexual	CIS	N	0	0	0	N	0	0	N	N	N	N	N	N	N	N	Y	Y	RAPE	Y	U	NG	NG	NG	NG	NG	NG	NG	NG	NG	POS	ND	ND
33	F	BR	S	HS	Heterossexual	CIS	N	1	0	0	Y	17	10	N	N	N	N	N	N	N	N	Y	Y	RAPE	Y	U	NG	NG	NG	NG	NG	NG	NG	NG	NG	POS	ND	ND
13	F	BR	S	ES	Heterossexual	CIS	N	0	0	0	N	0	0	N	N	N	N	N	N	N	N	N	Y	RAPE	N	KR											ND	ND
14	F	B	S	MS	Heterossexual	CIS	N	0	0	0	N	0	0	N	N	N	N	N	N	N	N	N	Y	RAPE	N	F											ND	ND
41	F	W	M	HS	Heterossexual	CIS	N	1	0	0	Y	19	2	N	N	N	N	N	N	N	N	Y	Y	RAPE	Y	KR	NG	NG	NG	NG	NG	NG	NG	NG	NG	POS	Normal	Lactobacilos
26	F	BR	S	ES	Heterossexual	CIS	N	1	0	0	Y	13	5	N	A	N	N	N	N	N	N	Y	Y	RAPE	Y	U	NG	NG	NG	NG	NG	NG	NG	NG	NG	POS	ND	ND
13	F	BR	S	MS	Heterossexual	CIS	N	0	0	0	N	0	0	N	N	N	N	N	N	N	N	N	Y	RAPE	DN	KR	NG	NG	NG	NG	NG	NG	NG	NG	NG	POS	ND	ND
13	F	W	S	MS	Heterossexual	CIS	N	0	0	0	Y	13	1	N	N	N	N	N	Y	N	N	N	Y	RAPE	N	U	NG	NG	NG	NG	NG	NG	NG	NG	NG	NG	Normal	Lactobacilos
16	F	BR	S	MS	Heterossexual	CIS	N	0	0	0	N	0	0	N	N	Y	N	N	N	N	N	Y	Y	RAPE	N	U	NG	NG	NG	NG	NG	NG	NG	NG	NG	NG	Normal	Lactobacilos
54	F	B	S	MS	Heterossexual	CIS	N	0	0	0	Y	0	0	N	N	N	N	N	N	N	N	N	N	RAPE	N	H											ND	ND
15	F	W	S	MS	Heterossexual	CIS	N	0	0	0	N	0	0	N	N	N	N	N	N	N	N	N	Y	RAPE	N	KR											ND	ND
45	F	W	M	I	Heterossexual	CIS	N	0	0	0	Y	0	0	N	N	N	N	N	N	N	N	Y	Y	RAPE	N	KR											ND	ND
31	F	BR	D	C	Heterossexual	CIS	N	0	0	0	Y	0	0	N	N	N	N	N	N	N	N	N	Y	RAPE	DN	U	NG	NG	NG	NG	NG	NG	NG	NG	NG	POS	ND	ND
13	F	B	S	MS	Heterossexual	CIS	N	0	0	0	N	0	0	N	N	N	N	N	N	N	N	N	Y	RAPE	N	U	NG	NG	NG	NG	NG	NG	NG	NG	NG	NG	ND	ND
15	F	B	S	MS	Heterossexual	CIS	N	0	0	0	NI	0	0	N	N	N	N	N	N	N	N	N	N	RAPE	N	F											ND	ND
12	F	B	S	ES	Heterossexual	CIS	N	0	0	0	NI	0	0	N	N	N	N	N	N	N	N	N	N	RAPE	N	F											ND	ND
33	F	BR	S	HS	Heterossexual	CIS	N	0	0	0	Y	21	5	Y	CM	N	N	N	N	N	N	N	Y	RAPE	N	U	NG	NG	NG	NG	NG	NG	NG	NG	NG	NG	ND	ND
26	F	B	S	HS	Heterossexual	CIS	N	1	0	0	Y	16	4	N	N	N	N	N	N	N	N	Y	Y	RAPE	Y	U	NG	NG	NG	NG	NG	NG	NG	NG	NG	POS	ND	ND
18	F	B	S	HS	Heterossexual	CIS	N	0	0	0	Y	17	1	N	ID	N	N	N	N	N	N	N	N	RAPE	N	U											ND	ND
22	F	BR	S	HS	Heterossexual	CIS	N	0	0	0	Y	16	10	N	N	N	N	N	N	N	N	Y	Y	RAPE	N	U	NG	NG	NG	NG	NG	NG	NG	NG	NG	NG	ND	ND
19	F	BR	S	MS	Heterossexual	CIS	N	0	0	0	N	0	0	N	N	N	N	N	N	N	N	N	Y	RAPE	N	F	NG	NG	NG	NG	NG	NG	NG	NG	NG	NG	ND	ND
14	F	BR	S	ES	Heterossexual	CIS	N	0	0	0	N	0	0	N	N	N	N	N	N	N	N	N	Y	RAPE	Y	KR	NG	NG	NG	NG	NG	NG	NG	NG	NG	POS	LSIL	Lactobacilos
37	F	W	D	HS	Heterossexual	CIS	N	1	0	0	Y	16	3	N	CM	N	N	N	N	N	N	N	Y	RAPE	N	KR	NG	NG	NG	NG	NG	NG	NG	NG	NG	NG	ND	ND
13	F	BR	S	ES	Heterossexual	CIS	N	0	0	0	N	0	0	N	N	N	N	N	N	N	N	N	Y	RAPE	N	KR	NG	NG	NG	NG	NG	NG	NG	NG	NG	NG	ND	ND
51	F	B	S	MS	Heterossexual	CIS	N	4	0	0	Y	15	5	N	N	N	N	N	N	N	N	N	Y	RAPE	N	H	NG	NG	NG	NG	NG	NG	NG	NG	NG	NG	Normal	Gardnerella/mobiluncus
44	F	B	S	MS	Heterossexual	CIS	N	3	2	0	Y	15	0	Y	CM	N	N	N	N	N	N	N	N	RAPE	N	KR	NG	NG	NG	NG	NG	NG	NG	NG	NG	NG	ND	ND
31	F	W	S	HS	Heterossexual	CIS	N	1	0	0	Y	20	6	N	A	N	N	N	N	N	N	N	N	RAPE	N	KR	NG	NG	NG	NG	NG	NG	NG	NG	NG	NG	ND	ND
33	F	BR	D	MS	Heterossexual	CIS	N	5	7	0	Y	9	5	N	A	N	N	N	N	N	N	Y	Y	RAPE	N	KR	NG	NG	NG	NG	NG	NG	NG	NG	NG	NG	ND	ND
28	F	BR	S	HS	Heterossexual	CIS	N	0	0	0	Y	18	1	N	N	N	N	N	N	N	N	N	Y	RAPE	N	U	NG	NG	NG	NG	NG	POS	NG	NG	NG	NG	Normal	Lactobacilos
25	F	W	S	HS	Heterossexual	CIS	N	0	0	0	Y	18	8	N	A	N	N	N	N	N	N	N	N	RAPE	Y	KR	NG	NG	NG	NG	NG	NG	NG	NG	NG	POS	ND	ND
19	F	B	S	HS	Heterossexual	CIS	N	0	0	0	Y	15	1	N	N	N	N	N	N	N	N	N	N	RAPE	N	U	NG	NG	NG	NG	NG	NG	NG	NG	NG	NG	Normal	Gardnerella/mobiluncus
13	F	W	S	ES	Heterossexual	CIS	N	0	0	0	N	0	0	N	N	N	N	N	N	N	N	N	N	RAPE	N	KR	NG	NG	NG	NG	NG	NG	NG	NG	NG	NG	ND	ND
14	F	W	S	ES	Heterossexual	CIS	N	0	0	0	N	0	0	N	N	N	N	N	N	N	N	N	Y	RAPE	N	KR	NG	NG	NG	NG	NG	NG	NG	NG	NG	NG	ND	ND
22	F	BR	M	MS	Heterossexual	CIS	N	3	0	0	Y	15	6	N	N	N	N	N	N	N	N	Y	Y	RAPE	Y	U	NG	NG	NG	NG	NG	NG	NG	NG	NG	POS	ND	ND
22	F	BR	S	HS	Heterossexual	CIS	N	1	0	0	Y	15	2	N	A	N	N	N	N	N	N	N	Y	RAPE	S	SF	NG	NG	NG	NG	NG	NG	NG	NG	NG	POS	ND	ND
27	F	B	S	C	Heterossexual	CIS	N	0	0	0	Y	19	2	N	N	N	N	N	N	N	N	N	N	RAPE	Y	BF	NG	NG	NG	NG	NG	NG	NG	NG	NG	POS	ND	ND
14	F	W	S	MS	Heterossexual	CIS	N	0	0	0	N	0	0	N	N	N	N	N	N	N	N	N	N	RAPE	N	F											ND	ND
25	F	W	M	NI	Heterossexual	CIS	N	0	0	0	Y	0	0	Y	N	N	N	N	N	N	N	N	N	RAPE	N	KR	NG	NG	NG	NG	NG	NG	NG	NG	NG	NG	ND	ND
22	F	BR	S	MS	Heterossexual	CIS	N	1	0	0	Y	0	0	N	ID	N	N	N	N	N	N	N	N	RAPE	N	KR	NG	NG	NG	NG	NG	NG	NG	NG	NG	NG	ND	ND
23	F	B	S	HS	Heterossexual	CIS	N	0	0	0	N	0	0	N	N	N	N	N	N	N	N	N	Y	RAPE	N	U	NG	NG	NG	NG	NG	NG	NG	NG	NG	NG	ND	ND
15	F	BR	S	MS	Heterossexual	CIS	N	0	0	0	N	0	0	N	N	N	N	N	N	N	N	N	Y	RAPE	N	KR	NG	NG	NG	NG	NG	NG	NG	NG	NG	NG	ND	ND
15	F	B	S	MS	Homossexual	CIS	N	0	0	0	Y	0	0	N	A	N	N	N	N	N	Y	N	N	RAPE	N	KR											ND	ND
12	F	BR	S	ES	Heterossexual	CIS	N	0	0	0	N	0	0	N	N	N	N	N	N	N	N	N	N	RAPE	N	KR	NG	NG	NG	NG	NG	NG	NG	NG	NG	NG	ND	ND
16	F	B	S	MS	Heterossexual	CIS	N	0	0	0	N	0	0	N	N	N	N	N	N	N	N	Y	Y	RAPE	N	KR	NG	NG	NG	NG	NG	NG	NG	NG	NG	NG	ND	ND
27	F	B	S	HS	Heterossexual	CIS	N	2	1	0	Y	13	5	Y	N	N	N	N	N	N	N	Y	Y	RAPE	N	U	NG	NG	NG	NG	NG	POS	NG	NG	NG	NG	ND	ND
22	F	B	M	MS	Heterossexual	CIS	N	3	7	0	Y	14	1	N	N	N	N	N	N	N	N	Y	Y	RAPE	Y	KR	NG	NG	NG	NG	NG	NG	NG	NG	NG	POS	ND	ND
22	F	Y	S	MS	Heterossexual	CIS	N	1	0	0	Y	14	5	Y	A	N	N	N	N	N	N	N	N	RAPE	N	U	NG	NG	NG	NG	NG	NG	NG	NG	NG	POS	ND	ND
36	F	W	D	HS	Heterossexual	CIS	N	1	0	0	Y	14	4	N	N	N	N	N	N	N	N	N	Y	RAPE	S	EBF	NG	NG	NG	NG	NG	NG	NG	NG	NG	POS	ND	ND
12	F	BR	S	ES	Heterossexual	CIS	N	0	0	0	Y	12	1	Y	N	N	N	N	N	N	N	N	N	RAPE	N	BF	NG	NG	NG	NG	NG	NG	NG	NG	NG	NG	ND	ND
34	F	W	M	HS	Homossexual	CIS	N	0	0	0	Y	15	4	N	A	N	N	Y	N	N	N	N	Y	RAPE	N	U	NG	NG	NG	NG	NG	NG	NG	NG	NG	NG	ND	ND
25	F	BR	S	MS	Heterossexual	CIS	N	0	0	0	Y	13	3	N	A	N	N	N	N	N	N	Y	Y	RAPE	N	U	NG	NG	NG	NG	NG	POS	NG	NG	NG	NG	Normal	Lactobacilos
12	F	W	S	ES	Heterossexual	CIS	N	0	0	0	N	0	0	N	N	N	N	N	N	N	N	N	N	RAPE	DN	SF											ND	ND
21	F	B	S	HS	Heterossexual	CIS	N	0	1	0	Y	14	6	N	A	N	N	Y	Y	N	N	N	Y	RAPE	N	EBF	NG	NG	NG	NG	NG	NG	NG	NG	NG	NG	ND	ND
14	F	W	S	MS	Heterossexual	CIS	N	0	0	0	N	0	0	N	N	N	N	N	N	N	N	N	N	LA	N	Cuidador											ND	ND
12	F	B	S	MS	Heterossexual	CIS	N	0	0	0	N	0	0	N	N	N	N	N	N	N	N	N	N	RAPE	S	BF	NG	NG	NG	NG	NG	NG	NG	NG	NG	POS	Normal	Lactobacilos
43	F	BR	S	HS	Heterossexual	CIS	N	6	0	0	Y	18	3	Y	N	N	N	N	N	N	N	N	Y	RAPE	N	U											ND	ND
31	F	BR	S	C	Heterossexual	CIS	N	0	0	0	Y	0	0	N	N	N	N	N	N	N	N	N	N	RAPE	DN	KR											ND	ND
27	F	W	S	HS	Heterossexual	CIS	N	0	0	0	Y	13	30	N	A	N	N	N	N	N	N	N	N	RAPE	Y	KR	NG	NG	NG	NG	NG	NG	NG	NG	NG	POS	ND	ND
21	F	B	S	HS	Heterossexual	CIS	N	2	0	0	Y	15	2	N	A	N	N	N	N	N	Y	N	N	RAPE	DN	KR	NG	NG	NG	NG	NG	NG	NG	NG	NG	POS	ND	ND
45	F	W	S	C	Heterossexual	CIS	N	1	0	0	Y	21	5	N	N	N	N	N	N	N	N	N	N	RAPE	N	KR	NG	NG	NG	NG	NG	NG	NG	NG	NG	NG	Normal	Lactobacilos
35	F	B	S	MS	Heterossexual	CIS	N	3	0	0	Y	0	0	N	N	N	N	N	Y	N	N	Y	Y	RAPE	DN	U											ND	ND
12	F	W	S	ES	Heterossexual	CIS	N	0	0	0	N	0	0	N	N	N	N	N	N	N	N	N	Y	RAPE	N	SF	NG	NG	NG	NG	NG	NG	NG	NG	NG	NG	ND	ND
13	F	BR	S	MS	Heterossexual	CIS	N	0	0	0	N	0	0	N	N	N	N	N	N	N	N	N	Y	RAPE	N	U	NG	NG	NG	NG	NG	NG	NG	NG	NG	NG	ND	ND
27	F	BR	S	HS	Heterossexual	CIS	N	3	1	0	Y	16	3	Y	N	N	N	N	N	N	N	N	Y	RAPE	Y	BF	NG	NG	NG	NG	NG	NG	NG	NG	NG	POS	ND	ND
18	F	BR	S	MS	Heterossexual	CIS	N	0	0	0	N	0	0	N	N	N	N	N	N	N	N	N	N	RAPE	Y	SF	NG	NG	NG	NG	NG	NG	NG	NG	NG	POS	ND	ND
24	F	B	S	HS	Heterossexual	CIS	N	1	0	0	Y	21	1	N	N	N	N	N	N	N	N	Y	Y	RAPE	Y	U	NG	NG	NG	NG	NG	NG	NG	NG	NG	POS	ND	ND
21	F	B	S	HS	Heterossexual	CIS	N	0	0	0	Y	17	4	N	A	N	N	N	N	N	N	N	Y	RAPE	N	KR											ND	ND
17	F	BR	S	HS	Heterossexual	CIS	N	0	0	0	Y	15	3	N	N	N	N	N	N	N	N	N	N	RAPE	N	KR	NG	NG	NG	NG	NG	NG	NG	NG	NG	NG	ND	ND
39	F	BR	D	HS	Heterossexual	CIS	N	3	0	0	Y	17	1	Y	N	N	N	N	N	N	N	Y	Y	RAPE	N	U	NG	NG	NG	NG	NG	NG	NG	NG	NG	NG	ND	ND
31	F	BR	M	MS	Heterossexual	CIS	N	3	0	0	Y	13	8	N	N	N	N	N	N	N	N	N	Y	RAPE	Y	U	NG	NG	NG	NG	NG	NG	NG	NG	NG	POS	ND	ND
57	F	BR	W	MS	Heterossexual	CIS	N	2	0	0	Y	17	2	N	N	Y	N	N	N	N	N	N	Y	RAPE	N	U	NG	NG	NG	NG	NG	NG	NG	NG	NG	NG	ND	ND
41	F	W	D	HS	Heterossexual	CIS	N	2	2	0	Y	14	40	N	N	N	N	N	N	N	N	N	N	RAPE	N	SF	NG	NG	NG	NG	NG	NG	NG	NG	NG	NG	ND	ND
13	F	BR	S	ES	Heterossexual	CIS	N	0	0	0	N	0	0	N	N	N	N	N	N	N	N	N	Y	RAPE	N	KR	NG	NG	NG	NG	NG	NG	NG	NG	NG	NG	ND	ND
49	F	BR	S	HS	Heterossexual	CIS	N	0	0	0	NI	0	0	Y	N	N	N	N	N	N	N	N	N	RAPE	N	IR	NG	NG	NG	NG	NG	NG	NG	NG	NG	NG	ND	ND
29	F	W	S	NI	Heterossexual	CIS	N	0	0	0	Y	0	0	N	A	N	N	N	N	N	N	N	Y	RAPE	N	KR	NG	NG	NG	NG	NG	NG	NG	NG	NG	NG	ND	ND
13	F	BR	S	ES	Heterossexual	CIS	N	0	0	0	Y	13	2	N	N	N	N	N	N	N	N	N	N	RAPE	DN	KR	NG	NG	NG	NG	NG	NG	NG	NG	NG	POS	ND	ND
16	F	BR	S	MS	Homossexual	CIS	N	0	0	0	N	0	0	N	N	N	N	N	N	N	N	N	N	RAPE	N	KR	NG	NG	NG	NG	NG	NG	NG	NG	NG	NG	Normal	Lactobacilos
17	F	BR	S	HS	Heterossexual	CIS	N	0	0	0	Y	16	2	Y	A	N	N	N	N	N	Y	N	N	RAPE	N	KR	NG	NG	NG	NG	NG	NG	NG	NG	NG	NG	ND	ND
21	F	BR	S	HS	Heterossexual	CIS	N	0	0	0	Y	18	1	N	A	N	N	N	N	N	N	N	Y	RAPE	Y	KR	NG	NG	NG	NG	NG	NG	NG	NG	NG	POS	ND	ND
15	F	BR	S	NI	Heterossexual	CIS	N	0	0	0	Y	15	2	N	A	N	N	N	N	N	N	N	Y	RAPE	N	U	NG	NG	NG	NG	NG	NG	NG	NG	NG	NG	ND	ND
13	F	Y	S	ES	Heterossexual	CIS	N	0	0	0	Y	0	0	N	A	N	N	N	N	N	N	N	N	RAPE	N	BF											ND	ND
13	F	BR	S	MS	Heterossexual	CIS	N	0	0	0	N	0	0	N	N	N	N	N	N	N	N	N	N	LA	N	KR	NG	NG	NG	NG	NG	NG	NG	NG	NG	NG	ND	ND
19	F	BR	S	MS	Heterossexual	CIS	N	0	0	0	Y	16	4	Y	A	N	N	N	N	N	N	N	N	RAPE	N	U	NG	NG	NG	NG	NG	NG	NG	NG	NG	NG	Normal	Lactobacilos
12	F	BR	S	ES	Heterossexual	CIS	N	0	0	0	N	0	0	N	N	N	N	N	N	N	N	N	N	RAPE	N	SF	NG	NG	NG	NG	NG	NG	NG	NG	NG	NG	ND	ND
50	F	W	D	HS	Heterossexual	CIS	N	4	0	0	Y	18	0	N	N	N	N	N	N	N	N	N	Y	RAPE	N	KR	NG	NG	NG	NG	NG	NG	NG	NG	NG	NG	ND	ND
20	F	BR	S	ES	Heterossexual	CIS	N	1	0	0	Y	16	1	N	N	N	N	N	N	N	N	N	Y	RAPE	Y	EH	NG	NG	NG	NG	NG	NG	NG	NG	NG	POS	ND	ND
12	F	BR	S	ES	Heterossexual	CIS	N	0	0	0	N	0	0	N	N	N	N	N	N	N	N	N	N	RAPE	Y	SF	NG	NG	NG	NG	NG	NG	NG	NG	NG	POS	ND	ND
16	F	BR	S	MS	Heterossexual	CIS	N	0	0	0	N	0	0	N	ID	N	N	N	N	N	N	N	N	RAPE	N	U	NG	NG	NG	NG	NG	NG	NG	NG	NG	NG	ND	ND
22	F	B	S	HS	Heterossexual	CIS	N	0	0	0	N	0	0	Y	N	N	N	N	N	N	N	N	Y	RAPE	N	KR	NG	NG	NG	NG	NG	NG	NG	NG	NG	NG	ND	ND
14	F	BR	S	MS	Heterossexual	CIS	N	0	0	0	N	0	0	N	N	N	N	N	N	N	N	N	N	LA	N	KR	NG	NG	NG	NG	NG	NG	NG	NG	NG	NG	ND	ND
25	F	BR	S	HS	Heterossexual	CIS	N	0	0	0	Y	24	1	N	N	N	N	N	Y	N	N	N	Y	RAPE	Y	U	NG	NG	NG	NG	NG	NG	NG	NG	NG	POS	ND	ND
14	F	BR	S	ES	Heterossexual	CIS	N	0	0	0	Y	0	0	N	N	N	N	N	N	N	Y	N	N	RAPE	N	KR	NG	NG	NG	NG	NG	NG	NG	NG	NG	NG	ND	ND
30	F	BR	S	C	Heterossexual	CIS	N	1	0	0	Y	15	4	Y	N	N	N	N	Y	N	N	N	Y	RAPE	N	U	POS	NG	NG	NG	NG	NG	NG	NG	NG	NG	ND	ND
16	F	B	S	HS	Heterossexual	CIS	N	0	0	0	N	0	0	Y	N	N	N	N	Y	N	N	N	Y	RAPE	Y	SF	NG	NG	NG	NG	NG	NG	NG	NG	NG	POS	ND	ND
13	F	W	S	MS	Heterossexual	CIS	N	0	0	0	Y	13	1	N	N	N	N	N	N	N	N	N	Y	RAPE	N	KR	NG	NG	NG	NG	NG	NG	NG	NG	NG	NG	ND	ND
25	F	BR	M	MS	Heterossexual	CIS	N	3	0	0	Y	13	0	N	ID	N	N	N	Y	N	N	N	Y	RAPE	N	U	NG	NG	NG	NG	NG	POS	NG	NG	NG	NG	ND	ND
33	F	B	S	C	Heterossexual	CIS	N	0	0	0	Y	0	0	N	N	N	N	N	N	N	N	N	N	RAPE	N	U											ND	ND
40	F	BR	M	MS	Heterossexual	CIS	N	4	0	0	Y	0	0	N	N	Y	N	N	N	N	N	N	N	RAPE	N	SF											ND	ND
12	F	BR	S	ES	Heterossexual	CIS	N	0	0	0	N	0	0	N	N	N	N	N	N	N	N	N	N	LA	N	KR											ND	ND
38	F	B	S	MS	Heterossexual	CIS	N	1	0	0	Y	15	5	N	N	N	N	N	N	N	N	N	N	RAPE	N	KR	NG	NG	NG	NG	NG	NG	NG	NG	NG	NG	ND	ND
16	F	B	S	MS	Heterossexual	CIS	N	0	0	0	Y	14	1	Y	N	Y	N	N	N	N	N	N	Y	RAPE	DN	BF	NG	NG	NG	NG	NG	NG	NG	NG	NG	POS	ND	ND
14	F	BR	S	ES	Heterossexual	CIS	N	0	0	0	N	0	0	N	N	N	N	N	N	N	N	N	Y	RAPE	N	KR	NG	NG	NG	NG	NG	NG	NG	NG	NG	NG	Normal	Lactobacilos
12	F	BR	S	ES	Homossexual	CIS	N	0	0	0	N	0	0	N	N	N	N	N	N	N	N	N	Y	RAPE	N	SF											ND	ND
15	F	W	S	MS	Heterossexual	CIS	N	0	0	0	Y	14	1	Y	N	N	N	N	N	N	N	N	Y	LA	N	SF	NG	NG	NG	NG	NG	NG	NG	NG	NG	NG	ND	ND
24	F	B	S	HS	Heterossexual	CIS	N	1	0	0	Y	17	2	Y	A	N	N	N	N	N	N	N	N	RAPE	N	KR	NG	NG	NG	NG	NG	NG	NG	NG	NG	NG	ND	ND
33	F	BR	S	MS	Heterossexual	CIS	N	0	0	0	Y	0	0	Y	ID	N	N	N	N	N	N	N	Y	RAPE	N	U											ND	ND
17	F	BR	M	MS	Heterossexual	CIS	N	0	0	0	Y	16	1	N	N	N	N	N	N	N	Y	N	N	RAPE	N	KR	NG	NG	NG	NG	NG	NG	NG	NG	NG	NG	ND	ND
13	F	B	S	ES	Heterossexual	CIS	N	0	0	0	N	0	0	N	N	N	N	N	N	N	N	N	N	RAPE	N	KR	NG	NG	NG	NG	NG	NG	NG	NG	NG	NG	ND	ND
29	F	BR	S	HS	Heterossexual	CIS	N	0	0	0	Y	18	15	Y	N	N	N	N	N	N	N	N	N	RAPE	Y	KR	NG	NG	NG	NG	NG	POS	NG	NG	NG	POS	ND	ND
17	F	B	S	MS	Heterossexual	CIS	N	0	0	0	N	0	0	N	N	N	N	N	N	N	N	N	Y	RAPE	Y	F	NG	NG	NG	NG	NG	NG	NG	NG	NG	POS	ND	ND
38	F	BR	M	MS	Heterossexual	CIS	N	2	2	0	Y	21	3	Y	N	N	N	N	Y	N	N	N	N	RAPE	N	U	NG	NG	NG	NG	NG	NG	NG	NG	NG	NG	ND	ND
16	F	BR	S	MS	Heterossexual	CIS	N	0	0	0	N	0	0	N	ID	N	N	N	N	N	N	N	N	RAPE	N	U	NG	NG	NG	NG	NG	NG	NG	NG	NG	NG	ND	ND
17	F	BR	S	MS	Heterossexual	CIS	Y	0	0	0	Y	14	6	Y	N	N	N	N	N	N	N	Y	Y	RAPE	N	U	NG	NG	NG	NG	POS	NG	NG	NG	NG	NG	ND	ND
45	F	BR	D	C	Heterossexual	CIS	N	2	0	0	Y	20	5	Y	N	N	N	N	Y	N	N	N	Y	RAPE	N	EH	NG	NG	NG	NG	NG	NG	NG	NG	NG	NG	ND	ND
22	F	BR	S	HS	Heterossexual	CIS	Y	0	0	0	Y	16	5	N	N	N	N	N	N	N	N	Y	Y	RAPE	N	U	NG	NG	NG	NG	POS	NG	NG	NG	NG	NG	ND	ND
32	F	BR	D	MS	Heterossexual	CIS	N	4	1	0	Y	14	2	N	N	N	N	N	N	N	N	N	N	RAPE	N	KR	NG	NG	NG	NG	NG	NG	NG	NG	NG	NG	ND	ND
26	F	W	M	HS	Heterossexual	CIS	N	3	2	0	Y	13	4	N	N	N	N	N	N	N	N	N	Y	RAPE	N	U	NG	NG	NG	NG	NG	NG	NG	NG	NG	NG	ND	ND
28	F	B	S	MS	Heterossexual	CIS	N	1	0	0	Y	16	4	N	N	N	N	N	Y	N	N	N	Y	RAPE	Y	U	NG	NG	NG	NG	NG	NG	NG	NG	NG	POS	ND	ND
16	F	BR	S	MS	Heterossexual	CIS	N	0	0	0	Y	15	2	N	N	N	N	N	N	N	N	N	Y	RAPE	N	F	NG	NG	NG	NG	NG	NG	NG	NG	NG	NG	Normal	Lactobacilos
27	F	BR	S	MS	Heterossexual	CIS	N	3	1	0	Y	17	6	N	N	N	N	N	N	N	N	N	N	RAPE	Y	EH	NG	NG	NG	NG	NG	NG	NG	NG	NG	POS	ND	ND
30	F	BR	S	C	Heterossexual	CIS	N	0	0	0	Y	0	0	N	A	N	N	N	N	N	Y	N	N	RAPE	DN	KR	NG	NG	NG	NG	NG	NG	NG	NG	NG	POS	ND	ND
13	F	BR	S	ES	Heterossexual	CIS	N	0	0	0	Y	13	2	N	N	N	N	N	N	N	N	N	N	RAPE	Y	KR	NG	NG	NG	NG	NG	NG	NG	NG	NG	POS	ND	ND
17	F	BR	S	HS	Heterossexual	CIS	N	0	0	0	Y	17	1	Y	N	N	N	N	N	N	N	N	N	RAPE	N	KR	NG	NG	NG	NG	NG	NG	NG	NG	NG	NG	ND	ND
27	F	BR	S	MS	Heterossexual	CIS	N	1	1	0	Y	15	10	Y	A	N	N	N	N	N	N	N	N	RAPE	N	KR	NG	NG	NG	NG	NG	NG	NG	NG	NG	NG	ND	Gardnerella/mobiluncus
15	F	BR	S	MS	Heterossexual	CIS	N	0	0	0	N	0	0	N	N	N	N	N	N	N	N	N	N	LA	N	KR	NG	NG	NG	NG	NG	NG	NG	NG	NG	NG	ND	ND
26	F	W	S	HS	Heterossexual	CIS	N	0	0	0	Y	16	8	Y	A	N	N	N	N	N	N	N	N	RAPE	N	KR	NG	NG	NG	NG	NG	NG	NG	NG	NG	NG	ND	ND
16	F	W	S	HS	Heterossexual	CIS	N	0	0	0	N	0	0	N	N	N	N	N	N	N	N	N	N	SH	N	BR	NG	NG	NG	NG	NG	NG	NG	NG	NG	NG	ND	ND
25	F	B	S	HS	Heterossexual	CIS	Y	1	0	0	Y	17	2	N	N	N	N	N	N	N	N	N	Y	RAPE	DN	KR	NG	NG	NG	NG	POS	NG	NG	NG	NG	NG	ND	ND
20	F	BR	S	HS	Heterossexual	CIS	N	1	0	0	Y	14	6	N	N	N	N	N	N	N	N	N	N	RAPE	N	U	NG	NG	NG	NG	NG	NG	NG	NG	NG	POS	ND	ND
23	F	BR	S	C	Heterossexual	CIS	Y	0	0	0	Y	16	8	N	A	N	N	N	N	N	N	N	Y	RAPE	DN	KR	NG	NG	NG	NG	POS	NG	NG	NG	NG	NG	ND	ND
28	F	BR	S	C	Heterossexual	CIS	Y	1	0	0	Y	18	5	N	N	N	N	N	N	N	N	Y	Y	RAPE	DN	EBF	NG	NG	NG	NG	POS	NG	NG	NG	NG	NG	ND	ND
16	F	BR	S	MS	Heterossexual	CIS	N	0	0	0	Y	0	0	N	N	N	N	N	N	N	Y	N	N	RAPE	N	KR											ND	ND
13	F	B	S	ES	Heterossexual	CIS	N	0	0	0	N	0	0	N	N	N	N	N	N	N	N	N	N	RAPE	N	F	NG	NG	NG	NG	NG	NG	NG	NG	NG	NG	ND	ND
19	F	BR	S	MS	Heterossexual	CIS	N	0	0	0	N	0	0	N	N	N	N	N	N	N	N	N	N	RAPE	N	KR	NG	NG	NG	NG	NG	NG	NG	NG	NG	POS	ND	ND
14	F	BR	S	MS	Heterossexual	CIS	N	0	0	0	N	0	0	N	N	N	N	N	N	N	N	N	N	SVS	N	SF											ND	ND
27	F	BR	S	HS	Heterossexual	CIS	N	1	0	0	Y	18	10	N	A	N	N	N	N	N	N	N	N	RAPE	Y	U	NG	NG	NG	NG	NG	NG	NG	NG	NG	POS	ND	ND
20	F	B	S	HS	Heterossexual	CIS	N	1	0	0	Y	16	3	N	N	N	N	N	Y	N	N	N	Y	RAPE	Y	U	NG	NG	NG	NG	NG	NG	NG	NG	NG	POS	ND	ND
32	F	BR	S	HS	Heterossexual	CIS	N	1	0	0	Y	22	5	N	N	N	N	N	N	N	N	N	Y	RAPE	Y	U	NG	NG	NG	NG	NG	NG	NG	NG	NG	POS	ND	ND
30	F	BR	M	C	Heterossexual	CIS	N	1	0	0	Y	18	6	N	N	N	N	N	Y	N	N	N	Y	RAPE	Y	U	NG	NG	NG	NG	NG	NG	NG	NG	NG	POS	ND	ND
15	F	W	S	ES	Heterossexual	CIS	N	0	0	0	Y	0	0	N	N	N	N	N	N	N	N	N	N	SE	N	KR											ND	ND
23	F	B	S	HS	Heterossexual	CIS	N	0	0	0	Y	23	1	Y	CM	N	N	N	N	N	N	N	N	RAPE	N	U	NG	NG	NG	NG	NG	NG	NG	NG	NG	NG	ND	ND
12	F	BR	S	ES	Heterossexual	CIS	N	0	0	0	N	0	0	N	A	N	N	N	N	N	N	N	Y	LA	N	F											ND	ND
24	F	BR	S	C	Heterossexual	CIS	N	1	1	0	Y	0	0	N	N	N	N	N	N	N	N	Y	Y	RAPE	N	KR	NG	NG	NG	NG	NG	NG	NG	NG	NG	POS	ND	ND
25	F	BR	S	C	Heterossexual	CIS	N	0	1	0	Y	11	0	N	N	Y	N	N	N	N	N	N	Y	RAPE	N	U	NG	NG	NG	NG	NG	NG	NG	NG	NG	NG	Normal	Gardnerella/mobiluncus
19	F	BR	S	HS	Heterossexual	CIS	N	1	0	0	Y	14	4	N	CM	Y	N	N	N	N	N	N	Y	RAPE	Y	U	NG	NG	NG	NG	NG	NG	NG	NG	NG	POS	ND	ND
21	F	BR	S	HS	Heterossexual	CIS	N	0	0	0	N	0	0	N	N	Y	N	N	N	N	N	N	N	LA	N	F	NG	NG	NG	NG	NG	NG	NG	NG	NG	NG	ND	ND
26	F	BR	NI	HS	Heterossexual	CIS	N	0	0	0	Y	0	0	N	N	N	N	N	N	N	Y	N	N	RAPE	N	BF											ND	ND
23	F	BR	M	HS	Heterossexual	CIS	N	0	0	0	N	0	0	Y	N	N	N	N	N	N	N	N	N	RAPE	N	KR											ND	ND
35	F	W	M	HS	Heterossexual	CIS	N	1	0	0	Y	0	0	N	N	Y	N	N	Y	N	N	N	Y	RAPE	Y	U	NG	NG	NG	NG	NG	NG	NG	NG	NG	POS	ND	ND
36	F	BR	M	HS	Heterossexual	CIS	N	2	0	0	Y	0	0	N	ID	N	N	N	N	N	Y	N	N	RAPE	N	KR	NG	NG	NG	NG	NG	NG	NG	NG	NG	POS	ND	ND
26	F	BR	S	MS	Heterossexual	CIS	N	1	0	0	Y	0	0	N	ID	N	N	N	N	N	N	Y	Y	RAPE	Y	U	NG	NG	NG	NG	NG	NG	NG	NG	NG	POS	ND	ND
16	F	BR	S	HS	Heterossexual	CIS	N	0	0	0	N	0	0	Y	N	N	N	N	N	N	N	N	N	RAPE	Y	KR	NG	NG	NG	NG	NG	NG	NG	NG	NG	POS	ND	ND
19	F	W	S	HS	Heterossexual	CIS	N	0	0	0	Y	18	3	N	N	N	N	N	N	N	N	N	N	RAPE	N	KR	NG	NG	NG	NG	NG	NG	NG	NG	NG	NG	Normal	Candida
27	F	BR	S	HS	Heterossexual	CIS	N	0	0	0	N	0	0	N	N	N	N	N	N	N	N	Y	Y	RAPE	Y	U	NG	NG	NG	NG	NG	NG	NG	NG	NG	POS	ND	ND
19	F	NI	S	MS	Heterossexual	CIS	N	1	0	0	Y	0	0	Y	N	Y	N	N	N	N	N	Y	Y	RAPE	N	KR	NG	NG	NG	NG	NG	NG	NG	NG	NG	NG	ND	ND
15	F	B	S	MS	Heterossexual	CIS	N	1	0	0	Y	0	0	NI	NI	Y	N	N	N	N	N	N	N	RAPE	N	U	NG	NG	NG	NG	NG	NG	NG	POS	NG	NG	ND	ND
19	F	BR	S	HS	Heterossexual	CIS	N	0	0	0	Y	0	0	Y	N	N	N	N	N	N	N	N	N	RAPE	N	KR	NG	NG	NG	NG	NG	NG	NG	NG	NG	NG	ND	ND
17	F	BR	S	HS	Heterossexual	CIS	N	0	0	0	N	0	0	N	N	N	N	N	N	N	N	N	Y	RAPE	N	F	NG	NG	NG	NG	NG	NG	NG	NG	NG	NG	ND	ND
19	F	BR	S	HS	Heterossexual	CIS	N	0	0	0	N	0	0	N	ID	Y	N	N	N	N	N	N	Y	RAPE	N	KR	NG	NG	NG	NG	NG	NG	NG	NG	NG	NG	ND	ND
37	F	W	S	C	Heterossexual	CIS	N	0	0	0	Y	18	0	N	N	Y	N	N	N	N	N	N	N	RAPE	N	KR	NG	NG	NG	NG	NG	NG	NG	NG	NG	NG	ND	ND
20	F	BR	S	HS	Heterossexual	CIS	N	0	0	0	Y	20	0	N	N	N	N	N	N	N	N	N	Y	RAPE	N	KR	NG	NG	NG	NG	NG	NG	NG	NG	NG	NG	ND	ND
15	F	B	S	MS	Heterossexual	CIS	N	0	0	0	N	0	0	N	N	N	N	N	N	N	N	N	N	RAPE	N	KR	NG	NG	NG	NG	NG	NG	NG	NG	NG	NG	ND	ND
23	F	BR	S	HS	Heterossexual	CIS	N	0	0	0	Y	21	6	N	N	N	N	N	N	N	N	N	N	RAPE	N	U	NG	NG	NG	NG	NG	NG	NG	NG	NG	NG	ND	ND
28	F	BR	M	HS	Heterossexual	CIS	N	1	0	0	Y	19	6	Y	N	N	N	N	N	N	Y	N	N	RAPE	N	KR	NG	NG	NG	NG	NG	NG	NG	NG	NG	NG	Normal	Bacillus
20	F	BR	S	HS	Homossexual	CIS	N	0	0	0	Y	15	0	Y	ID	N	N	N	Y	N	N	N	Y	RAPE	N	KR	NG	NG	NG	NG	NG	NG	NG	NG	NG	NG	ND	ND
20	F	BR	S	HS	Heterossexual	CIS	N	1	0	0	Y	16	0	Y	N	N	N	N	N	N	Y	N	N	RAPE	Y	U	NG	NG	NG	NG	NG	NG	NG	NG	NG	POS	ND	ND
22	F	Y	S	HS	Heterossexual	CIS	N	0	0	0	Y	15	3	N	N	N	N	N	N	N	Y	N	N	RAPE	DN	U	NG	NG	NG	NG	NG	NG	NG	NG	NG	POS	ND	ND
29	F	NI	S	C	Heterossexual	CIS	N	1	0	0	Y	0	0	Y	N	N	N	N	N	N	N	N	N	RAPE	Y	EBF	NG	NG	NG	NG	NG	NG	NG	NG	NG	POS	ND	ND
23	F	W	S	HS	Heterossexual	CIS	N	0	0	0	Y	18	13	Y	N	N	N	N	N	N	N	N	N	RAPE	N	KR	NG	NG	NG	NG	NG	NG	NG	NG	NG	NG	ND	ND
15	F	BR	S	MS	Heterossexual	CIS	N	0	0	0	N	0	0	N	N	N	N	N	N	N	N	N	Y	RAPE	N	KR											ND	ND
23	F	BR	S	ES	Bissexual	CIS	N	2	0	0	Y	0	0	N	N	N	N	N	N	N	N	Y	Y	RAPE	Y	U	NG	NG	NG	NG	NG	NG	NG	NG	NG	POS	ND	ND
21	F	B	S	HS	Heterossexual	CIS	N	0	0	0	Y	18	3	N	N	Y	N	N	Y	N	N	Y	Y	RAPE	N	BF	NG	NG	NG	NG	NG	POS	NG	NG	NG	POS	ND	ND
25	F	BR	M	HS	Heterossexual	CIS	N	2	0	0	Y	15	5	N	N	N	N	N	N	N	N	Y	Y	RAPE	Y	U	NG	NG	NG	NG	NG	NG	NG	NG	NG	POS	ND	ND
15	F	BR	S	MS	Heterossexual	CIS	N	0	0	0	N	0	0	N	N	N	N	N	N	N	N	N	N	RAPE	DN	U	NG	NG	NG	NG	NG	NG	NG	NG	NG	POS	ND	ND
13	F	BR	S	ES	Heterossexual	CIS	N	0	0	0	N	0	0	Y	N	N	N	N	N	N	N	N	N	SVS	N	NI											ND	ND
23	F	BR	S	HS	Heterossexual	CIS	N	0	0	0	Y	18	4	N	N	Y	N	N	N	N	N	Y	Y	RAPE	Y	U	NG	NG	NG	NG	NG	NG	NG	NG	NG	POS	ND	ND
12	F	B	S	ES	Heterossexual	CIS	N	0	0	0	N	0	0	N	N	Y	N	N	N	N	N	N	Y	RAPE	Y	KR	NG	NG	NG	NG	NG	NG	NG	NG	NG	POS	ND	ND
38	F	NI	S	ES	Sem informação	CIS	N	0	0	0	NI	0	0	NI	NI	N	N	N	N	N	N	N	N	RAPE	N	KR											ND	ND
15	F	BR	S	MS	Heterossexual	CIS	N	0	0	0	N	0	0	Y	N	N	N	N	N	N	Y	N	N	SVS	N	KR	NG	NG	NG	NG	NG	NG	NG	NG	NG	NG	ND	ND
13	F	BR	S	ES	Sem informação	CIS	N	0	0	0	N	0	0	N	N	N	N	N	N	N	N	N	Y	RAPE	N	KR	NG	NG	NG	NG	NG	NG	NG	NG	NG	NG	ND	ND
34	F	BR	S	C	Sem informação	CIS	N	0	0	0	Y	15	20	Y	ID	N	N	N	N	N	N	N	N	RAPE	DN	NI	NG	NG	NG	NG	NG	NG	NG	NG	NG	POS	ND	ND
20	F	BR	S	HS	Sem informação	CIS	N	1	0	0	Y	16	0	N	N	Y	N	N	Y	N	N	N	Y	RAPE	Y	U	NG	NG	NG	NG	NG	NG	NG	NG	NG	POS	ND	ND
17	F	W	S	HS	Sem informação	CIS	N	0	0	0	Y	16	1	N	NI	N	N	N	N	N	N	Y	N	RAPE	N	NI											ND	ND
14	F	B	S	ES	Sem informação	CIS	N	0	0	0	N	0	0	N	N	Y	N	N	N	N	N	Y	Y	RAPE	N	U	NG	NG	NG	NG	NG	NG	NG	NG	NG	NG	ND	ND
14	F	BR	S	MS	Heterossexual	CIS	N	0	0	0	N	0	0	N	N	Y	N	N	N	N	N	N	Y	RAPE	N	KR	NG	NG	NG	NG	NG	NG	NG	NG	NG	NG	ND	ND
15	F	W	S	ES	Heterossexual	CIS	N	0	0	0	N	0	0	N	N	Y	N	N	N	N	N	N	Y	RAPE	N	SF	NG	NG	NG	NG	NG	NG	NG	NG	NG	NG	ND	ND
34	F	W	D	HS	Sem informação	CIS	N	2	0	0	Y	0	0	N	N	N	N	N	N	N	N	N	N	RAPE	Y	BF	NG	NG	NG	NG	NG	NG	NG	NG	NG	POS	ND	ND
18	F	W	S	SP	Sem informação	CIS	N	0	0	0	N	0	0	N	N	N	N	N	N	N	N	N	N	RAPE	Y	KR	NG	NG	NG	NG	NG	NG	NG	NG	NG	POS	ND	ND
14	F	BR	S	MS	Sem informação	CIS	N	0	0	0	N	0	0	N	N	N	N	N	N	N	N	N	Y	RAPE	N	SF	NG	NG	NG	NG	NG	NG	NG	NG	NG	NG	ND	ND
58	F	W	D	HS	Sem informação	CIS	N	0	0	0	Y	0	0	N	N	Y	N	N	N	N	N	N	Y	RAPE	N	KR	NG	NG	NG	NG	NG	NG	NG	NG	NG	NG	ND	ND
29	F	B	S	HS	Heterossexual	CIS	N	0	0	0	Y	19	1	Y	N	Y	N	N	N	N	N	Y	Y	RAPE	Y	U					NG					POS	ND	ND
12	F	BR	S	ES	Heterossexual	CIS	N	0	0	0	N	0	0	N	N	N	N	N	N	N	N	N	Y	LA	N	F											ND	ND
15	F	W	S	MS	Heterossexual	CIS	N	0	0	0	N	0	0	N	N	N	N	N	N	N	N	N	Y	LA	N	SF											ND	ND
17	F	BR	S	HS	Heterossexual	CIS	Y	0	0	0	Y	14	1	N	N	Y	N	N	Y	N	N	N	Y	RAPE	N	U	NG	NG	NG	NG	POS	NG	NG	NG	NG	NG	ND	ND
18	F	BR	S	ES	Heterossexual	CIS	N	1	0	0	Y	14	0	Y	N	N	N	N	N	N	Y	N	N	RAPE	N	U	NG	NG	NG	NG	NG	NG	NG	NG	NG	NG	ND	ND
24	F	BR	S	HS	Sem informação	CIS	N	0	0	0	Y	0	0	N	N	N	N	N	N	N	N	N	N	RAPE	DN	KR										POS	ND	ND
24	F	B	S	HS	Sem informação	CIS	N	0	0	0	Y	16	2	N	N	Y	N	N	N	N	N	Y	Y	RAPE	Y	U	NG	NG	NG	NG	NG	NG	NG	NG	NG	POS	ND	ND
26	F	B	S	MS	Heterossexual	CIS	N	3	1	0	Y	14	10	N	ID	Y	N	Y	Y	N	N	N	Y	RAPE	N	U											ND	ND
30	F	B	S	C	Heterossexual	CIS	N	0	0	0	N	0	0	N	CM	N	N	N	N	N	N	Y	Y	RAPE	N	U											ND	ND
29	F	B	S	HS	Heterossexual	CIS	N	1	0	0	Y	16	0	Y	N	N	N	N	Y	N	N	N	Y	RAPE	N	KR	NG	NG	NG	NG	NG	NG	NG	NG	NG	POS	ND	ND
12	F	W	S	ES	Sem informação	CIS	N	0	0	0	N	0	0	N	ID	N	N	N	N	N	N	N	N	RAPE	N	KR	NG	NG	NG	NG	NG	NG	NG	NG	NG	NG	ND	ND
19	F	W	S	MS	Heterossexual	CIS	N	0	0	0	Y	17	1	N	N	N	N	N	N	N	N	N	N	RAPE	N	U	NG	NG	NG	NG	NG	NG	NG	NG	NG	NG	ND	ND
21	F	BR	S	HS	Heterossexual	CIS	N	0	0	0	Y	15	2	N	N	N	N	N	N	N	Y	N	N	RAPE	Y	U	NG	NG	NG	NG	NG	NG	NG	NG	NG	POS	ND	ND
13	F	W	S	MS	Sem informação	CIS	N	0	0	0	N	0	0	N	CM	N	N	N	N	N	N	N	N	LA	N	KR											ND	ND
39	F	BR	S	HS	Heterossexual	CIS	N	1	3	0	Y	15	0	N	N	N	N	N	N	N	N	N	N	RAPE	N	U											ND	ND
20	F	BR	S	HS	Heterossexual	CIS	N	0	0	0	N	0	0	N	N	N	N	N	N	N	N	N	N	RAPE	N	KR	NG	NG	NG	NG	NG	NG	NG	NG	NG	NG	ND	ND
18	F	W	S	HS	Homossexual	CIS	N	0	0	0	NI	0	0	N	N	Y	N	N	N	N	N	Y	Y	RAPE	N	KR											ND	ND
26	F	B	S	C	Heterossexual	CIS	N	0	0	0	N	0	0	N	CM	N	N	N	N	N	Y	N	N	RAPE	N	KR	NG	NG	NG	NG	NG	NG	NG	NG	NG	NG	ND	ND
21	F	BR	S	HS	Heterossexual	CIS	N	1	0	0	Y	14	0	N	N	N	N	N	N	N	Y	N	N	RAPE	N	U	NG	NG	NG	NG	NG	NG	NG	NG	NG	NG	ND	ND
15	F	W	S	MS	Sem informação	CIS	N	0	0	0	N	0	0	N	N	Y	N	N	N	N	N	N	N	RAPE	DN	KR	NG	NG	NG	NG	NG	NG	NG	NG	NG	POS	ND	ND
12	F	BR	S	ES	Sem informação	CIS	N	0	0	0	N	0	0	N	N	Y	N	N	Y	N	N	Y	Y	SVS	N	F											ND	ND
42	F	BR	S	ES	Heterossexual	CIS	N	1	0	0	Y	0	0	N	CM	Y	N	N	Y	N	N	N	Y	RAPE	N	EH											ND	ND
25	F	BR	M	HS	Heterossexual	CIS	N	3	0	0	Y	14	0	N	N	N	N	N	N	N	N	N	N	RAPE	DN	U	NG	NG	NG	NG	NG	NG	NG	NG	NG	POS	ND	ND
25	F	BR	S	HS	Sem informação	CIS	N	1	0	0	Y	19	0	N	N	N	N	N	N	N	N	N	N	RAPE	Y	U	NG	NG	NG	NG	NG	NG	NG	NG	NG	POS	ND	ND
15	F	BR	S	MS	Sem informação	CIS	N	0	0	0	Y	0	0	N	N	N	N	N	N	N	N	Y	Y	RAPE	NI	IR	NG	NG	NG	NG	NG	NG	NG	NG	NG	POS	ND	ND
13	F	B	S	ES	Heterossexual	CIS	N	0	0	0	N	0	0	N	N	N	N	N	N	N	N	N	N	RAPE	DN	KR	NG	NG	NG	NG	NG	NG	NG	NG	NG	POS	ND	ND
13	F	BR	S	ES	Sem informação	CIS	N	0	0	0	N	0	0	N	N	N	N	N	N	N	N	N	Y	RAPE	N	KR	NG	NG	NG	NG	NG	NG	NG	NG	NG	NG	ND	ND
23	F	B	M	HS	Homossexual	CIS	N	0	0	0	Y	9	0	N	N	Y	N	N	N	N	N	Y	Y	RAPE	Y	U	NG	NG	NG	NG	NG	NG	NG	NG	NG	POS	ND	ND
15	F	W	S	MS	Sem informação	CIS	N	0	0	0	N	0	0	N	N	N	N	N	N	N	N	N	N	RAPE	N	KR											ND	ND
